# Supplementary material for: STAT1 regulates immune-mediated intestinal stem cell proliferation and epithelial regeneration
Source: Nat Commun. 2025 Jan 2;16:138. doi: 10.1038/s41467-024-55227-5 (PMC11697299; doi:10.1038/s41467-024-55227-5)
Supplement: Supplementary file 4 — Supplementary Data 1 [file 41467_2024_55227_MOESM4_ESM.xlsx]

## Sheet: 492258_1_data_set_9352714_sgw5s
	primerid	Pr(>Chisq)	coef	ci.hi	ci.lo	fdr
0	REG3B	1.91262e-205	2.80503	2.96286	2.64721	1.58196e-202
1	CD74	1.16676e-233	2.33178	2.45392	2.20963	1.26198e-230
2	H2-EB1	4.54258e-247	2.11816	2.21686	2.01945	6.38732e-244
3	H2-AB1	1.48269e-208	2.03759	2.14316	1.93202	1.30301e-205
4	REG3G	2.4313e-147	2.03212	2.17238	1.89187	1.17884e-144
5	IFITM3	5.10998e-122	2.03152	2.19125	1.87179	1.94193e-119
6	H2-AA	1.91646e-200	1.85802	1.95746	1.75858	1.49707e-197
7	PSMB8	1.37524e-190	1.38921	1.46923	1.30919	1.01775e-187
8	AW112010	3.71698e-106	1.24554	1.35101	1.14007	1.11201e-103
9	LY6E	1.2702e-122	1.17792	1.26818	1.08765	4.9612e-120
10	IIGP1	6.03423e-174	1.16919	1.26753	1.07085	4.24237e-171
11	H2-DMA	1.21171e-137	1.1543	1.23489	1.0737	5.67929e-135
12	PSMB9	2.9721e-134	1.14345	1.22504	1.06186	1.30596e-131
13	LY6A	2.01839e-116	1.04896	1.15982	0.938098	7.27708e-114
14	GPX2	1.34502e-208	1.02104	1.07755	0.964529	1.26082e-205
15	IGTP	3.75759e-149	1.00613	1.08871	0.923545	1.88698e-146
16	STAT1	7.80693e-101	0.932668	1.01643	0.848905	2.15242e-98
17	LGALS9	1.59124e-113	0.895042	0.967341	0.822744	5.45718e-111
18	BST2	1.73258e-78	0.856745	0.944091	0.7694	4.12912e-76
19	H2-D1	1.51734e-92	0.856191	0.934082	0.7783	3.95098e-90
20	MANF	1.05648e-73	0.854439	0.940628	0.76825	2.35796e-71
21	DYNLL1	2.87014e-62	0.838838	0.931701	0.745975	5.17398e-60
22	IFI47	2.85138e-99	0.830356	0.910467	0.750245	7.71024e-97
23	IRF8	1.71725e-83	0.825157	0.907527	0.742788	4.23618e-81
24	H2-DMB1	5.67199e-93	0.773925	0.847805	0.700045	1.50479e-90
25	H2-K1	9.70742e-68	0.77087	0.853943	0.687796	1.92248e-65
26	SRSF7	6.7217e-64	0.748991	0.83073	0.667251	1.27721e-61
27	HSPA5	1.82627e-44	0.744377	0.845058	0.643696	2.33447e-42
28	B2M	1.17454e-102	0.720546	0.781595	0.659498	3.30303e-100
29	WARS	1.22504e-69	0.710961	0.7919	0.630022	2.60989e-67
30	CCND1	3.91935e-60	0.702034	0.788867	0.615201	6.72074e-58
31	RANBP1	2.33868e-63	0.689711	0.767465	0.611956	4.32686e-61
32	PSME2	2.94311e-69	0.684101	0.757272	0.610931	5.99755e-67
33	IRGM1	1.04716e-74	0.681416	0.758178	0.604654	2.37486e-72
34	H2AFZ	5.69802e-54	0.673546	0.755076	0.592015	9.20917e-52
35	KCNE3	5.99238e-53	0.67218	0.761877	0.582484	9.57487e-51
36	2210407C18RIK	1.65417e-27	0.667763	0.781752	0.553774	1.31408e-25
37	CEBPB	2.08654e-52	0.623456	0.706169	0.540742	3.25988e-50
38	ISG15	8.44537e-64	0.620544	0.703602	0.537486	1.58334e-61
39	TAP1	1.87892e-60	0.610056	0.68517	0.534942	3.26166e-58
40	EIF5A	1.16654e-67	0.604305	0.669269	0.539341	2.27816e-65
41	TMEM54	1.1626e-43	0.60345	0.687737	0.519162	1.45958e-41
42	NME1	2.91457e-59	0.598438	0.668313	0.528563	4.87879e-57
43	LYPD8	3.76954e-39	0.596634	0.684724	0.508544	4.1088e-37
44	DMBT1	1.01744e-17	0.58362	0.725067	0.442172	4.61493e-16
45	ALYREF	4.51283e-43	0.579636	0.660523	0.498748	5.56622e-41
46	GSR	9.63253e-36	0.576448	0.661842	0.491053	9.95905e-34
47	CD81	1.39338e-41	0.567367	0.646602	0.488131	1.6192e-39
48	CALR	9.38718e-33	0.552834	0.641605	0.464062	9.04062e-31
49	PSMB10	1.23048e-45	0.549967	0.624321	0.475613	1.61698e-43
50	CYCS	3.9032e-35	0.547282	0.63092	0.463643	3.94841e-33
51	SDF2L1	7.01101e-39	0.543852	0.628173	0.459531	7.58322e-37
52	CACYBP	9.32667e-35	0.524166	0.60745	0.440882	9.36731e-33
53	SRSF3	5.03504e-42	0.524083	0.598918	0.449249	5.96392e-40
54	TIFA	5.77272e-40	0.523783	0.606037	0.441528	6.44208e-38
55	MIF	1.70274e-52	0.521997	0.586212	0.457783	2.69013e-50
56	PPA1	2.31352e-32	0.516102	0.597179	0.435025	2.1687e-30
57	LRRC59	1.94066e-35	0.505517	0.589092	0.421942	1.9918e-33
58	DUT	1.42326e-24	0.496508	0.58942	0.403595	9.76218e-23
59	PLAC8	3.74423e-57	0.489321	0.546653	0.43199	6.19384e-55
60	POMP	1.80413e-40	0.488942	0.55951	0.418374	2.0458e-38
61	XBP1	2.92618e-32	0.483832	0.565341	0.402322	2.72484e-30
62	IRF1	6.41116e-36	0.482896	0.55958	0.406212	6.72742e-34
63	NHP2L1	5.18199e-38	0.467504	0.540154	0.394854	5.56213e-36
64	SUMO2	3.99462e-43	0.465049	0.529016	0.401083	4.97066e-41
65	IDNK	1.87882e-31	0.45964	0.537211	0.38207	1.71546e-29
66	ATP5G1	1.26126e-39	0.457328	0.522846	0.391811	1.39642e-37
67	PDIA6	7.8017e-19	0.445823	0.540669	0.350977	3.79584e-17
68	OASL2	4.55595e-41	0.443637	0.514665	0.372609	5.20823e-39
69	TNFSF10	8.92779e-43	0.443433	0.512571	0.374296	1.08219e-40
70	G3BP1	1.47536e-26	0.442328	0.520494	0.364162	1.10936e-24
71	2810417H13RIK	1.35695e-17	0.437507	0.540412	0.334602	6.09585e-16
72	TRA2B	6.27722e-24	0.435749	0.516825	0.354673	4.18313e-22
73	LAP3	2.59631e-31	0.43506	0.514676	0.355444	2.35527e-29
74	SRSF2	2.04777e-27	0.429647	0.506534	0.35276	1.60858e-25
75	RNF213	3.676e-34	0.42802	0.500998	0.355042	3.64001e-32
76	CYSTM1	6.89105e-38	0.427877	0.492342	0.363411	7.34054e-36
77	1110008F13RIK	2.38732e-28	0.421328	0.493661	0.348995	1.96305e-26
78	LSM2	1.12052e-24	0.41889	0.501307	0.336473	7.76141e-23
79	STMN1	3.11733e-22	0.418374	0.50152	0.335229	1.96559e-20
80	HN1	2.00688e-32	0.41806	0.485913	0.350207	1.90667e-30
81	PSMA7	7.29784e-27	0.417452	0.490869	0.344035	5.63818e-25
82	PFN1	2.5591e-41	0.416894	0.475425	0.358362	2.94946e-39
83	RAN	1.57308e-29	0.414779	0.484141	0.345416	1.34055e-27
84	CEBPD	1.3941e-29	0.411878	0.486594	0.337161	1.19527e-27
85	DNAJA1	6.90069e-20	0.411238	0.496794	0.325682	3.60709e-18
86	GBP2	8.27063e-62	0.402936	0.466918	0.338954	1.47207e-59
87	MUC3	1.84959e-17	0.399566	0.489101	0.310031	8.23007e-16
88	RRS1	7.85741e-32	0.399509	0.474212	0.324806	7.22112e-30
89	TMEM238	1.24385e-20	0.398136	0.477448	0.318824	6.99594e-19
90	DTX3L	1.23916e-32	0.39719	0.465378	0.329002	1.1853e-30
91	ZBP1	9.6983e-60	0.397026	0.454277	0.339775	1.64299e-57
92	FAM96A	3.35087e-24	0.396882	0.478363	0.3154	2.27616e-22
93	SRSF6	5.83248e-24	0.393289	0.474164	0.312414	3.90527e-22
94	H2-T23	4.57458e-19	0.391956	0.478431	0.305481	2.24123e-17
95	SET	1.36029e-25	0.391392	0.463888	0.318897	9.91036e-24
96	PGAM1	8.82306e-20	0.390588	0.475863	0.305313	4.5779e-18
97	HNRNPF	9.03718e-31	0.389665	0.454413	0.324918	8.04252e-29
98	PSME1	3.98735e-29	0.389525	0.456818	0.322233	3.33727e-27
99	PTGES3	6.37373e-20	0.387016	0.47024	0.303791	3.36921e-18
100	TOMM5	9.9469e-28	0.385652	0.455335	0.315969	8.03812e-26
101	FKBP1A	1.16452e-26	0.385596	0.461917	0.309275	8.85096e-25
102	U2AF1	6.10672e-25	0.385337	0.467845	0.30283	4.29333e-23
103	SLFN9	5.88253e-30	0.378064	0.448305	0.307822	5.13753e-28
104	CALM1	3.34348e-34	0.377663	0.43609	0.319237	3.33423e-32
105	H2-Q7	1.58237e-55	0.375007	0.430983	0.319032	2.58717e-53
106	NAA20	1.01551e-22	0.373706	0.454137	0.293276	6.55003e-21
107	ELF3	2.21214e-18	0.372732	0.452136	0.293328	1.0616e-16
108	SHISA5	1.56846e-21	0.367996	0.445889	0.290103	9.34496e-20
109	NHP2	8.08651e-25	0.367412	0.438338	0.296487	5.62893e-23
110	TAPBP	3.03764e-24	0.366773	0.446797	0.286748	2.07341e-22
111	TMEM167	2.12086e-20	0.366437	0.445644	0.287229	1.18811e-18
112	TUBA1B	1.28294e-12	0.365899	0.461805	0.269992	3.86282e-11
113	NOLC1	1.21575e-21	0.365708	0.442505	0.288911	7.3684e-20
114	TOMM40	1.27422e-15	0.363973	0.44988	0.278066	4.92219e-14
115	CKS1B	7.90777e-22	0.363593	0.440486	0.2867	4.87681e-20
116	SF3B5	5.80358e-21	0.362472	0.4442	0.280743	3.31724e-19
117	GM12216	9.67723e-26	0.362327	0.432936	0.291717	7.08706e-24
118	GBP7	9.05405e-51	0.360363	0.419363	0.301363	1.31246e-48
119	PARP14	2.35089e-35	0.360318	0.423097	0.297539	2.39535e-33
120	ARPC1B	8.23254e-26	0.358713	0.423461	0.293966	6.06061e-24
121	CFL1	1.03567e-26	0.357945	0.421747	0.294143	7.91445e-25
122	MARCKSL1	1.18814e-16	0.357309	0.448088	0.266529	4.94273e-15
123	UBE2S	1.21359e-15	0.356586	0.44084	0.272331	4.74009e-14
124	EIF1A	3.89234e-18	0.355587	0.437099	0.274075	1.81828e-16
125	MUC13	3.90612e-18	0.35338	0.430033	0.276727	1.81868e-16
126	PRDX1	4.36296e-29	0.351608	0.411989	0.291227	3.63003e-27
127	MED28	3.81058e-20	0.349078	0.426871	0.271284	2.06875e-18
128	H2AFX	4.90495e-20	0.348786	0.424083	0.273489	2.63239e-18
129	TMEM14C	1.18991e-17	0.348782	0.425702	0.271862	5.37984e-16
130	SH3BGRL3	2.51987e-20	0.346525	0.425137	0.267912	1.39496e-18
131	PRR13	1.53957e-16	0.346405	0.428207	0.264603	6.36702e-15
132	LSM3	1.34251e-14	0.345058	0.430998	0.259119	4.7311e-13
133	SERP1	4.9537e-18	0.344951	0.424956	0.264946	2.29125e-16
134	MRPL18	2.06266e-15	0.344014	0.42719	0.260839	7.83867e-14
135	PSMA4	1.55912e-15	0.342493	0.423066	0.26192	6.00623e-14
136	NIP7	1.34718e-21	0.341552	0.414461	0.268644	8.06073e-20
137	MRPL12	2.37642e-20	0.338691	0.408498	0.268884	1.32074e-18
138	OCIAD2	5.99363e-20	0.338348	0.40932	0.267375	3.18024e-18
139	IFI27L2B	9.13591e-11	0.338323	0.437885	0.238762	2.28576e-09
140	SLBP	6.64656e-16	0.337515	0.42568	0.249349	2.64004e-14
141	SUMO1	2.37043e-22	0.334522	0.411798	0.257245	1.50817e-20
142	HSP90B1	8.67312e-10	0.334135	0.437269	0.231	1.87909e-08
143	ZFP706	3.94672e-21	0.3319	0.401848	0.261952	2.26509e-19
144	CHCHD10	1.37764e-22	0.331571	0.396384	0.266759	8.84522e-21
145	RTP4	3.13652e-27	0.331476	0.397219	0.265734	2.43661e-25
146	HSP90AA1	9.2553e-13	0.33046	0.416415	0.244504	2.81077e-11
147	FUBP1	1.60806e-19	0.330335	0.412517	0.248153	8.16277e-18
148	PIN1	3.63503e-21	0.329172	0.406986	0.251358	2.10338e-19
149	MAPK13	3.18502e-19	0.327936	0.396815	0.259057	1.59376e-17
150	LDHA	7.30867e-13	0.326446	0.410975	0.241917	2.24383e-11
151	RAB10	3.4876e-17	0.325124	0.403342	0.246906	1.50427e-15
152	TOP2A	3.25804e-18	0.324926	0.403302	0.24655	1.52704e-16
153	PSMA1	1.77846e-15	0.324347	0.399984	0.248709	6.79538e-14
154	SOCS1	4.25682e-51	0.32347	0.377213	0.269728	6.23491e-49
155	EDF1	7.605e-20	0.32197	0.392169	0.251771	3.96052e-18
156	SIVA1	8.83322e-16	0.321575	0.411261	0.231888	3.4791e-14
157	HRAS	3.139e-15	0.317164	0.397293	0.237036	1.17387e-13
158	MCM6	7.02117e-12	0.316588	0.403848	0.229329	1.98641e-10
159	PPP1R14B	5.31312e-20	0.315592	0.393928	0.237256	2.8406e-18
160	NDUFAF4	2.47416e-22	0.314224	0.388277	0.240172	1.56708e-20
161	CYB5B	1.23388e-15	0.313532	0.396902	0.230161	4.7927e-14
162	SFPQ	5.78084e-12	0.313048	0.39657	0.229525	1.64877e-10
163	NAA50	2.43843e-18	0.311775	0.392963	0.230587	1.16226e-16
164	IFI35	3.41412e-20	0.311478	0.388446	0.234511	1.86069e-18
165	PTMA	2.59928e-28	0.310763	0.363891	0.257635	2.12491e-26
166	TFRC	4.20455e-20	0.310761	0.381006	0.240517	2.26514e-18
167	2310036O22RIK	6.40074e-16	0.309511	0.388177	0.230845	2.55684e-14
168	DTYMK	5.51169e-16	0.309179	0.397774	0.220585	2.21428e-14
169	UNG	6.23642e-17	0.308754	0.384519	0.23299	2.64925e-15
170	TIMM9	9.27216e-17	0.307119	0.385824	0.228414	3.89182e-15
171	SRM	2.50877e-18	0.305907	0.376446	0.235368	1.18375e-16
172	COX5A	1.07732e-19	0.305836	0.369887	0.241784	5.52854e-18
173	CHMP4B	3.95315e-15	0.304234	0.378287	0.230181	1.45511e-13
174	USP1	1.64761e-19	0.303966	0.377449	0.230483	8.33347e-18
175	TAPBPL	6.71405e-26	0.303701	0.368103	0.239299	4.96875e-24
176	IRGM2	2.67597e-44	0.302458	0.352795	0.25212	3.38981e-42
177	RALY	3.5762e-15	0.302352	0.382283	0.222422	1.33029e-13
178	HNRNPAB	6.01914e-17	0.302075	0.379829	0.22432	2.5647e-15
179	DNAJC9	2.73365e-15	0.301932	0.377113	0.226751	1.03327e-13
180	TIPIN	7.63662e-16	0.30104	0.380577	0.221503	3.01625e-14
181	MRPL51	4.79591e-12	0.299941	0.384682	0.215199	1.37904e-10
182	BC003965	2.71366e-13	0.298677	0.376892	0.220463	8.71159e-12
183	TIMM10	7.30967e-15	0.297816	0.377172	0.218461	2.6153e-13
184	TXNL4A	6.55791e-16	0.297564	0.378572	0.216555	2.6122e-14
185	PYCARD	5.53882e-18	0.296946	0.362351	0.23154	2.55349e-16
186	YWHAH	1.36613e-11	0.296941	0.37776	0.216121	3.73719e-10
187	NUDCD2	3.54617e-13	0.294419	0.372812	0.216026	1.118e-11
188	SPCS2	2.39057e-13	0.294384	0.377896	0.210872	7.74513e-12
189	PFDN2	1.73221e-15	0.292978	0.376742	0.209213	6.65483e-14
190	BAG1	5.81882e-23	0.292392	0.365047	0.219736	3.78789e-21
191	MORF4L2	1.13332e-11	0.292115	0.375421	0.208809	3.12463e-10
192	DYNLL2	3.22958e-13	0.291984	0.374794	0.209174	1.02508e-11
193	CHCHD4	1.65674e-22	0.291913	0.366372	0.217454	1.05888e-20
194	SNRPD1	1.84819e-12	0.291782	0.372401	0.211163	5.48256e-11
195	AHSA1	3.17815e-14	0.291023	0.375867	0.206179	1.08466e-12
196	SNRPB	1.2688e-15	0.290964	0.359142	0.222786	4.91475e-14
197	RNASEH2C	5.41545e-10	0.290869	0.379422	0.202315	1.20295e-08
198	ASCL2	1.76764e-10	0.290351	0.379403	0.2013	4.30012e-09
199	CDC34	7.54155e-16	0.290049	0.369853	0.210245	2.98709e-14
200	TOMM22	9.67423e-16	0.28779	0.356253	0.219326	3.7997e-14
201	PGLYRP1	1.22548e-12	0.287456	0.362921	0.211992	3.69775e-11
202	PPIA	1.31706e-26	0.286888	0.337511	0.236266	9.95653e-25
203	BOLA3	6.23766e-11	0.28649	0.36941	0.20357	1.58317e-09
204	CYC1	1.14629e-14	0.286067	0.356855	0.21528	4.05993e-13
205	PLA2G5	9.89321e-20	0.285527	0.350209	0.220844	5.09555e-18
206	PFDN6	1.08835e-11	0.283178	0.366649	0.199708	3.01245e-10
207	MRPL34	3.09575e-12	0.283036	0.362596	0.203476	8.97513e-11
208	LSM4	1.99137e-13	0.283	0.35555	0.210451	6.49666e-12
209	PARP9	5.40417e-23	0.282289	0.341461	0.223117	3.53433e-21
210	DPH3	4.42064e-15	0.280718	0.362978	0.198458	1.61872e-13
211	KCNK1	1.66067e-11	0.280463	0.358843	0.202083	4.4819e-10
212	DPY30	6.07472e-12	0.279947	0.363267	0.196627	1.72908e-10
213	HSPA9	3.5037e-11	0.279321	0.358618	0.200023	9.17422e-10
214	DTL	5.39225e-17	0.278315	0.345091	0.21154	2.3116e-15
215	MAX	4.707e-18	0.278189	0.348278	0.208099	2.18433e-16
216	MCM4	1.11374e-18	0.277275	0.341992	0.212558	5.36311e-17
217	UBE2J2	2.83012e-12	0.277186	0.354793	0.199578	8.25607e-11
218	DUOXA2	5.69056e-14	0.277174	0.351485	0.202862	1.91883e-12
219	POP5	4.67728e-11	0.276755	0.358679	0.194831	1.20233e-09
220	RPP25L	2.11974e-17	0.275978	0.348226	0.20373	9.31426e-16
221	PLA2G16	1.22907e-15	0.275881	0.361594	0.190167	4.78724e-14
222	MYDGF	2.76213e-15	0.275879	0.361682	0.190076	1.04124e-13
223	CRELD2	3.70419e-22	0.275864	0.340874	0.210854	2.32521e-20
224	CIITA	5.04734e-42	0.275513	0.323101	0.227926	5.96392e-40
225	GSPT1	4.10562e-15	0.274773	0.350081	0.199465	1.50729e-13
226	BANF1	2.80866e-11	0.274675	0.350939	0.198411	7.43738e-10
227	AP1S1	1.00804e-10	0.27367	0.356357	0.190983	2.51314e-09
228	NAMPT	2.13355e-21	0.273576	0.333863	0.21329	1.24481e-19
229	LIG1	5.35054e-10	0.27342	0.35768	0.18916	1.19419e-08
230	OAZ1	3.81812e-21	0.272969	0.328135	0.217804	2.20027e-19
231	IRF7	2.58797e-19	0.271984	0.334888	0.20908	1.29963e-17
232	HMGN1	6.58573e-20	0.271834	0.346011	0.197658	3.46824e-18
233	RASSF4	4.56146e-15	0.271484	0.339658	0.20331	1.66163e-13
234	PARK7	9.60974e-17	0.271214	0.333867	0.208561	4.0215e-15
235	OGFR	2.86211e-15	0.27069	0.339105	0.202275	1.07605e-13
236	TGM2	2.53351e-16	0.26972	0.337504	0.201935	1.03859e-14
237	RBMXL1	1.5618e-11	0.269116	0.347146	0.191087	4.23946e-10
238	POLE4	3.03146e-11	0.268865	0.346741	0.19099	7.98229e-10
239	TFDP1	1.7629e-14	0.268261	0.345292	0.19123	6.12053e-13
240	LSM8	7.40821e-10	0.267605	0.350142	0.185068	1.62001e-08
241	DBNL	2.25114e-14	0.267472	0.3475	0.187445	7.7392e-13
242	TXN1	6.71183e-13	0.266974	0.336238	0.19771	2.06963e-11
243	MYC	1.34843e-12	0.266233	0.340073	0.192393	4.02553e-11
244	CDT1	2.56731e-11	0.265937	0.342664	0.189211	6.83693e-10
245	G3BP2	1.30461e-14	0.265286	0.348451	0.182121	4.60908e-13
246	DBI	1.1634e-11	0.264084	0.336542	0.191625	3.20129e-10
247	NEDD8	7.39837e-13	0.263344	0.33254	0.194147	2.26641e-11
248	SNRPD3	4.86793e-10	0.263186	0.343142	0.183229	1.10222e-08
249	DNAJB11	3.53055e-13	0.263182	0.338015	0.18835	1.11558e-11
250	LAMTOR5	2.30555e-18	0.26111	0.342497	0.179723	1.10267e-16
251	TMED9	3.05927e-12	0.259997	0.344697	0.175296	8.8877e-11
252	XAF1	1.48852e-25	0.259555	0.313535	0.205575	1.07887e-23
253	TPM3	2.65628e-11	0.259488	0.34456	0.174416	7.06048e-10
254	TMPO	1.87084e-10	0.259349	0.342771	0.175927	4.51991e-09
255	HELLS	6.49831e-11	0.258617	0.335167	0.182067	1.64636e-09
256	FEN1	1.52124e-16	0.258551	0.324425	0.192678	6.30976e-15
257	RNF186	1.80224e-09	0.257921	0.342453	0.173388	3.75985e-08
258	PHF5A	1.52597e-13	0.257907	0.340567	0.175246	5.01324e-12
259	PDIA3	6.80247e-08	0.256837	0.344285	0.16939	1.1122e-06
260	ATP5G3	1.17e-11	0.256698	0.327483	0.185913	3.21315e-10
261	PPM1G	4.08166e-11	0.256649	0.337416	0.175881	1.0589e-09
262	ELOF1	3.43826e-10	0.255853	0.336733	0.174973	7.97778e-09
263	ARPC5L	8.17292e-12	0.255263	0.336408	0.174118	2.28923e-10
264	ODC1	9.25138e-09	0.255205	0.33797	0.17244	1.73909e-07
265	TMED2	6.47456e-12	0.255028	0.332089	0.177966	1.83917e-10
266	TRA2A	3.47816e-10	0.254747	0.334121	0.175373	8.05707e-09
267	MT-ND2	3.0427e-14	0.2546	0.317248	0.191952	1.04096e-12
268	LGALS3BP	8.19141e-09	0.25393	0.337904	0.169957	1.55019e-07
269	LMAN2	1.81096e-10	0.253662	0.33743	0.169895	4.39033e-09
270	PKIG	9.55982e-14	0.253552	0.338663	0.168441	3.18532e-12
271	CLIC1	1.06202e-10	0.252805	0.330351	0.175259	2.64302e-09
272	BAX	1.4401e-10	0.251656	0.333992	0.169319	3.52773e-09
273	PIM1	1.88547e-21	0.251465	0.307013	0.195917	1.10927e-19
274	MRFAP1	2.01993e-11	0.251178	0.321802	0.180554	5.43064e-10
275	MISP	2.91598e-11	0.249935	0.332745	0.167124	7.69261e-10
276	PSMB3	1.01614e-09	0.249864	0.325042	0.174687	2.18471e-08
277	DCTPP1	5.82357e-11	0.249568	0.333003	0.166133	1.48343e-09
278	GALE	7.9067e-13	0.249206	0.33224	0.166172	2.41687e-11
279	APP	1.26225e-08	0.248202	0.336835	0.159568	2.32007e-07
280	ABRACL	3.87948e-15	0.247844	0.320771	0.174917	1.43174e-13
281	SUB1	5.95856e-15	0.247659	0.314129	0.18119	2.15936e-13
282	LSM6	8.34869e-09	0.247572	0.332035	0.163108	1.57784e-07
283	FAM136A	2.17328e-12	0.247196	0.326197	0.168194	6.37965e-11
284	MRPL20	6.41879e-09	0.247141	0.332157	0.162125	1.22963e-07
285	PSMD7	1.4708e-07	0.245853	0.330512	0.161194	2.30557e-06
286	UBE2N	2.19814e-10	0.245769	0.330135	0.161403	5.21543e-09
287	DCUN1D5	1.9427e-10	0.245335	0.329341	0.161329	4.65355e-09
288	ABHD17A	1.13836e-10	0.245234	0.326939	0.163529	2.81805e-09
289	RPA2	7.28216e-12	0.244542	0.317145	0.171938	2.05611e-10
290	ARF1	2.66596e-10	0.244324	0.320228	0.168419	6.26857e-09
291	PGP	2.00939e-12	0.244157	0.329709	0.158605	5.91088e-11
292	SSR2	5.22522e-10	0.243912	0.321599	0.166225	1.16993e-08
293	TXNRD1	1.11313e-11	0.243359	0.321493	0.165226	3.07501e-10
294	PRKAR2A	4.08857e-10	0.242467	0.323061	0.161872	9.34786e-09
295	TXN2	2.83846e-13	0.242014	0.314234	0.169794	9.05025e-12
296	GAR1	1.22059e-08	0.241154	0.323473	0.158835	2.25232e-07
297	ZMYND19	2.47637e-17	0.240967	0.303275	0.178659	1.07802e-15
298	GLRX5	9.13651e-12	0.240484	0.32568	0.155287	2.54898e-10
299	EEF1E1	1.88237e-14	0.240255	0.31577	0.16474	6.51922e-13
300	MLEC	4.73093e-08	0.240168	0.322954	0.157381	7.94182e-07
301	SEC11C	9.99336e-09	0.240103	0.321253	0.158953	1.86857e-07
302	RRP15	3.98014e-11	0.240071	0.312808	0.167334	1.03447e-09
303	HNRNPU	1.01549e-09	0.239374	0.319743	0.159005	2.18471e-08
304	EIF4E	1.6672e-12	0.239055	0.316208	0.161902	4.96663e-11
305	MCM2	6.23981e-10	0.239005	0.314914	0.163096	1.37736e-08
306	RPL7L1	3.67719e-09	0.238998	0.317479	0.160517	7.45028e-08
307	LAMTOR1	1.17314e-10	0.238595	0.319161	0.158028	2.89395e-09
308	LIPT2	3.27692e-16	0.237734	0.303985	0.171484	1.33556e-14
309	DEFA30	1.33902e-07	0.237723	0.32957	0.145876	2.11076e-06
310	PSMA2	5.66161e-09	0.237612	0.313895	0.161329	1.10413e-07
311	TOMM20	4.87814e-12	0.237199	0.301111	0.173286	1.39983e-10
312	0610007P14RIK	1.61827e-09	0.23701	0.319263	0.154757	3.39619e-08
313	NXT1	1.72805e-12	0.235521	0.303626	0.167417	5.13701e-11
314	PSME3	1.99876e-12	0.234193	0.302624	0.165761	5.89193e-11
315	MTPN	1.68644e-09	0.234155	0.307383	0.160928	3.52873e-08
316	PPAN	3.34286e-11	0.234053	0.304891	0.163215	8.78578e-10
317	CCDC86	9.15937e-15	0.233808	0.300066	0.16755	3.2605e-13
318	DAD1	3.64978e-11	0.232697	0.2986	0.166793	9.52125e-10
319	SSSCA1	2.39879e-11	0.232624	0.307267	0.157981	6.40027e-10
320	SNRNP40	1.45265e-09	0.23221	0.312048	0.152373	3.06234e-08
321	FKBP4	3.71435e-09	0.232002	0.307689	0.156315	7.51475e-08
322	EIF4G1	4.16105e-10	0.231687	0.313251	0.150123	9.48275e-09
323	HIGD1A	1.86377e-08	0.230164	0.311826	0.148503	3.37278e-07
324	TUBB4B	1.96848e-06	0.23008	0.331524	0.128636	2.52544e-05
325	CDV3	1.98289e-09	0.230027	0.313857	0.146196	4.1123e-08
326	PPIL1	6.0901e-08	0.229077	0.309485	0.14867	1.00745e-06
327	BCL3	2.90801e-15	0.228951	0.287857	0.170045	1.09039e-13
328	UHRF1	5.05736e-13	0.228719	0.292947	0.16449	1.58026e-11
329	0610012G03RIK	5.48146e-11	0.228265	0.308004	0.148526	1.40136e-09
330	TOPBP1	1.56527e-11	0.227646	0.294881	0.160411	4.24069e-10
331	ARF4	8.56716e-08	0.227158	0.308096	0.146221	1.38622e-06
332	CALM2	2.57829e-09	0.22712	0.298323	0.155917	5.29246e-08
333	RER1	5.79434e-09	0.226731	0.309868	0.143594	1.12378e-07
334	GBP6	1.79187e-30	0.225931	0.274323	0.17754	1.57472e-28
335	RAC1	1.35193e-09	0.22587	0.305701	0.146039	2.87587e-08
336	MPC2	3.53189e-10	0.225615	0.30242	0.14881	8.16809e-09
337	UBE2I	5.56675e-09	0.225172	0.305667	0.144676	1.08865e-07
338	2310011J03RIK	5.49476e-10	0.225166	0.29702	0.153313	1.21864e-08
339	CDCA7	1.27442e-07	0.224999	0.313443	0.136555	2.01344e-06
340	CHCHD2	1.79268e-15	0.224397	0.277208	0.171586	6.83114e-14
341	CDK2AP1	7.29111e-11	0.22435	0.309059	0.139641	1.83728e-09
342	ELAVL1	1.55547e-09	0.224291	0.305692	0.142891	3.26928e-08
343	EBNA1BP2	1.82278e-07	0.224106	0.304427	0.143785	2.81959e-06
344	CDCP1	1.74798e-15	0.224081	0.288708	0.159455	6.69711e-14
345	ECSCR	2.24986e-15	0.223546	0.287103	0.159989	8.52704e-14
346	FAM162A	4.00121e-08	0.223469	0.304773	0.142166	6.8444e-07
347	PLEKHJ1	1.40959e-13	0.223024	0.304976	0.141072	4.64241e-12
348	RMDN3	1.64386e-13	0.222897	0.285061	0.160733	5.37543e-12
349	ARF6	6.12916e-10	0.222664	0.302738	0.142591	1.35507e-08
350	PTP4A2	3.66754e-08	0.222123	0.301218	0.143029	6.33501e-07
351	TAGLN2	4.56021e-10	0.221796	0.305211	0.138381	1.03588e-08
352	TSSC4	4.54446e-12	0.221714	0.287067	0.156361	1.30942e-10
353	BC031181	8.87771e-10	0.221672	0.30331	0.140034	1.92045e-08
354	RPN1	5.17617e-08	0.221627	0.306779	0.136474	8.6337e-07
355	CLTB	7.44373e-12	0.220884	0.300804	0.140965	2.09752e-10
356	LITAF	6.55659e-13	0.220873	0.295721	0.146025	2.0262e-11
357	TM4SF20	3.4099e-08	0.220799	0.294113	0.147485	5.94134e-07
358	PEBP1	6.51268e-12	0.220604	0.282538	0.15867	1.84627e-10
359	RSL1D1	3.01385e-07	0.219949	0.300068	0.13983	4.55184e-06
360	EXOSC1	1.10081e-14	0.219362	0.284381	0.154344	3.90871e-13
361	UBE2D3	1.90848e-10	0.219007	0.290461	0.147553	4.60232e-09
362	KTI12	1.2882e-11	0.218774	0.284791	0.152757	3.53087e-10
363	GMPPB	1.91312e-14	0.218135	0.276704	0.159567	6.60943e-13
364	MRPL55	8.64262e-10	0.21768	0.29578	0.13958	1.87537e-08
365	ATP5J	1.9199e-12	0.217643	0.277034	0.158253	5.68331e-11
366	SSR1	4.88545e-09	0.217506	0.29771	0.137302	9.62106e-08
367	CIB1	2.66051e-08	0.217371	0.291811	0.142931	4.7056e-07
368	EIF3B	4.23361e-08	0.216696	0.299713	0.13368	7.17214e-07
369	1700066B19RIK	8.32862e-14	0.215944	0.275671	0.156216	2.7883e-12
370	MRPS7	1.82658e-09	0.215818	0.297993	0.133643	3.80498e-08
371	AK6	2.48922e-10	0.215167	0.280974	0.149359	5.87264e-09
372	MBD3	1.06564e-08	0.214725	0.297476	0.131973	1.98727e-07
373	INF2	1.08478e-29	0.214489	0.259727	0.16925	9.41548e-28
374	MED21	6.00022e-13	0.21407	0.288374	0.139766	1.85975e-11
375	FAM220A	1.96828e-19	0.213885	0.265888	0.161883	9.9197e-18
376	MAGOHB	2.66049e-12	0.213731	0.294768	0.132695	7.77737e-11
377	BAZ1A	7.40655e-09	0.21334	0.285954	0.140726	1.40925e-07
378	CDK4	8.58563e-09	0.212406	0.281138	0.143674	1.62044e-07
379	YTHDF2	5.02824e-10	0.21237	0.284663	0.140077	1.13305e-08
380	MRPS17	2.56131e-08	0.211859	0.29276	0.130958	4.55305e-07
381	UBE2A	4.02988e-07	0.211311	0.291557	0.131065	5.98354e-06
382	RFC2	9.75855e-08	0.211019	0.293254	0.128783	1.56103e-06
383	MCM5	4.28201e-08	0.210736	0.284706	0.136765	7.24541e-07
384	BZW1	7.04958e-08	0.210672	0.293484	0.127861	1.14993e-06
385	IFI44	1.36767e-29	0.210667	0.255522	0.165812	1.1798e-27
386	SRSF11	1.82705e-06	0.210584	0.291752	0.129415	2.36123e-05
387	RIF1	5.63907e-12	0.210093	0.271922	0.148264	1.61161e-10
388	TRABD	2.33186e-12	0.209992	0.276606	0.143378	6.83089e-11
389	AKT1	5.21429e-07	0.209499	0.287015	0.131984	7.56638e-06
390	ANG4	6.6347e-17	0.209489	0.263558	0.155419	2.80995e-15
391	PCBP1	3.66592e-09	0.209219	0.281316	0.137121	7.43817e-08
392	EIF2S1	2.06823e-06	0.209055	0.291172	0.126937	2.62704e-05
393	NUDT19	3.54943e-08	0.208406	0.289155	0.127656	6.16155e-07
394	NCL	7.91153e-09	0.208169	0.275348	0.140989	1.50127e-07
395	XDH	7.86691e-21	0.207945	0.256265	0.159625	4.46035e-19
396	TIMM13	4.76781e-09	0.207819	0.277537	0.1381	9.44228e-08
397	DNMT1	3.6216e-11	0.207583	0.273739	0.141427	9.4653e-10
398	POLE3	2.5293e-08	0.207276	0.282523	0.132029	4.50184e-07
399	ATP6V0E	4.38039e-10	0.207094	0.287438	0.12675	9.96644e-09
400	SIGMAR1	2.68671e-08	0.206736	0.279374	0.134097	4.74595e-07
401	ATXN7L3B	1.05131e-07	0.20658	0.288872	0.124288	1.67602e-06
402	AEN	4.27355e-14	0.206311	0.263594	0.149028	1.44796e-12
403	NDUFA8	3.813e-08	0.206187	0.280078	0.132296	6.55891e-07
404	WBP5	1.53677e-06	0.205985	0.298261	0.113709	2.02327e-05
405	ICAM1	1.17854e-27	0.205808	0.250856	0.160761	9.41557e-26
406	EXOSC5	1.56035e-07	0.205597	0.285587	0.125607	2.43779e-06
407	PSMA3	6.42103e-07	0.205494	0.284563	0.126426	9.11981e-06
408	PSMB2	1.70043e-07	0.20484	0.282362	0.127319	2.64488e-06
409	TAF10	4.42477e-09	0.204562	0.284352	0.124772	8.81256e-08
410	NUCKS1	2.17477e-05	0.204397	0.290301	0.118494	0.000218581
411	SOCS2	3.9788e-07	0.204088	0.290864	0.117313	5.91395e-06
412	MCM3	4.21487e-08	0.203765	0.27724	0.130289	7.14901e-07
413	GPATCH4	3.64232e-08	0.202643	0.274505	0.130781	6.29947e-07
414	RRM1	2.16967e-08	0.202457	0.272218	0.132695	3.90623e-07
415	SULF2	1.03576e-13	0.202309	0.257899	0.14672	3.44299e-12
416	POLR2F	7.16363e-08	0.202289	0.276335	0.128242	1.16718e-06
417	YRDC	4.33794e-12	0.201835	0.271188	0.132481	1.25248e-10
418	IFI27L2A	1.61457e-14	0.201668	0.259137	0.1442	5.64737e-13
419	SF3B3	4.82901e-07	0.201527	0.281337	0.121718	7.02906e-06
420	HDGF	1.42117e-10	0.200676	0.272232	0.129119	3.48745e-09
421	PCNA	2.53907e-07	0.200589	0.281081	0.120097	3.85133e-06
422	SEC61A1	4.58179e-08	0.199995	0.27884	0.121151	7.71551e-07
423	MGAT2	8.30144e-13	0.199902	0.265517	0.134287	2.52655e-11
424	SELENOT	5.37439e-08	0.199866	0.277133	0.122598	8.92788e-07
425	HSPE1	5.47189e-11	0.199648	0.256989	0.142306	1.40136e-09
426	ECE2	1.60706e-11	0.199591	0.264738	0.134444	4.34555e-10
427	POLR2J	2.87785e-08	0.199403	0.280889	0.117916	5.05819e-07
428	ENY2	9.40086e-07	0.199391	0.276786	0.121996	1.29721e-05
429	CISD1	3.33909e-06	0.199265	0.281954	0.116576	4.0615e-05
430	CISD2	4.73313e-08	0.199076	0.280967	0.117185	7.94182e-07
431	CNIH4	3.83288e-06	0.198725	0.283536	0.113914	4.62213e-05
432	SPRR2A3	3.63669e-25	0.198306	0.248116	0.148496	2.5826e-23
433	TMEM251	2.06252e-11	0.197657	0.26035	0.134964	5.53455e-10
434	MRPL11	7.64765e-10	0.197624	0.279073	0.116176	1.66719e-08
435	SLMO2	7.94499e-09	0.197382	0.274803	0.119961	1.50559e-07
436	RNF7	2.14345e-06	0.197341	0.279682	0.114999	2.70792e-05
437	HSPD1	5.25487e-07	0.197161	0.268872	0.12545	7.61739e-06
438	CANX	7.2066e-06	0.197144	0.283564	0.110723	8.06412e-05
439	DNAJC15	3.30678e-06	0.196049	0.277028	0.11507	4.02917e-05
440	SOX4	0.00132546	0.195739	0.30093	0.0905471	0.00759155
441	EIF1AD	1.79133e-08	0.194884	0.263071	0.126698	3.25004e-07
442	SMCO4	4.7866e-10	0.194796	0.270544	0.119048	1.08555e-08
443	CDC26	1.96131e-08	0.194779	0.276964	0.112595	3.54472e-07
444	PUM2	9.55898e-09	0.194169	0.267932	0.120405	1.79212e-07
445	EMG1	6.01719e-07	0.194011	0.265667	0.122355	8.61586e-06
446	SRSF10	3.23937e-06	0.193862	0.273292	0.114432	3.96421e-05
447	NDUFC2	9.30261e-09	0.193611	0.255641	0.131582	1.74638e-07
448	POLR1D	4.08756e-10	0.193167	0.252791	0.133543	9.34786e-09
449	NOP16	5.80602e-08	0.193149	0.265846	0.120452	9.61584e-07
450	ATP1A1	2.42047e-06	0.19274	0.266854	0.118627	3.03066e-05
451	UCHL3	8.31927e-07	0.192382	0.274459	0.110304	1.15698e-05
452	YWHAE	1.12409e-08	0.192343	0.259716	0.124969	2.08795e-07
453	SELENOK	1.0585e-09	0.192041	0.273181	0.110901	2.26537e-08
454	KLF13	5.602e-09	0.191996	0.27146	0.112531	1.09402e-07
455	FOXA3	9.32501e-11	0.191978	0.267147	0.116808	2.32893e-09
456	NOXA1	1.11426e-06	0.191689	0.273725	0.109653	1.51671e-05
457	IL18BP	2.64587e-33	0.191478	0.232136	0.150821	2.56576e-31
458	UBE2L3	8.5466e-06	0.191356	0.275778	0.106934	9.38124e-05
459	GBP3	2.20796e-33	0.191069	0.232779	0.14936	2.15598e-31
460	BUD31	3.84172e-06	0.190845	0.273382	0.108307	4.62883e-05
461	SNX10	2.30624e-10	0.190774	0.257809	0.123739	5.45927e-09
462	IPO5	8.73439e-07	0.190431	0.267654	0.113207	1.20999e-05
463	PROM1	2.70871e-07	0.190181	0.272089	0.108272	4.10422e-06
464	TRP53	8.327e-07	0.189804	0.270616	0.108993	1.15698e-05
465	EIF1B	3.50292e-08	0.189732	0.265124	0.114341	6.09145e-07
466	SECTM1B	1.79217e-10	0.189141	0.261398	0.116883	4.35228e-09
467	DEK	0.000229302	0.189066	0.280112	0.09802	0.00171227
468	TAX1BP1	3.25568e-05	0.188951	0.270606	0.107295	0.000312692
469	NLRP6	6.75604e-07	0.188839	0.272593	0.105085	9.52825e-06
470	P4HB	3.39046e-07	0.188095	0.26998	0.106211	5.0933e-06
471	COA3	1.10287e-07	0.187814	0.263081	0.112547	1.75622e-06
472	CDX1	3.48058e-06	0.187707	0.26807	0.107343	4.22629e-05
473	PPP2CA	1.64121e-06	0.187633	0.269649	0.105616	2.14471e-05
474	PSMA5	2.19242e-06	0.187518	0.262237	0.112799	2.75986e-05
475	EEF1G	1.30425e-12	0.18733	0.236522	0.138137	3.91024e-11
476	CDO1	1.44371e-05	0.18722	0.268783	0.105657	0.00015138
477	TMEM252	8.49216e-14	0.187219	0.239446	0.134991	2.8363e-12
478	ORMDL2	5.86567e-05	0.186707	0.270104	0.103309	0.000526674
479	NUDC	3.25512e-06	0.186564	0.274443	0.098684	3.97656e-05
480	ITPA	3.51043e-07	0.186242	0.264461	0.108022	5.25667e-06
481	GADD45G	2.88291e-17	0.185671	0.233986	0.137356	1.25113e-15
482	GRPEL1	2.30468e-07	0.185502	0.267264	0.103741	3.51857e-06
483	ACTB	0.00140686	0.185426	0.297325	0.0735267	0.00799913
484	GINS2	4.03556e-08	0.185391	0.251236	0.119546	6.89478e-07
485	PICALM	4.47421e-06	0.185022	0.261678	0.108366	5.33151e-05
486	TIMM17A	1.84354e-06	0.184324	0.264243	0.104406	2.37817e-05
487	PBDC1	1.15084e-07	0.184029	0.25966	0.108398	1.82773e-06
488	PTRH2	1.80896e-08	0.183671	0.261805	0.105537	3.2778e-07
489	GEMIN6	3.84411e-13	0.183127	0.240923	0.125332	1.20652e-11
490	BAZ1B	6.56136e-08	0.18284	0.248131	0.117549	1.08032e-06
491	LYAR	6.97357e-05	0.182778	0.267128	0.0984273	0.000610937
492	APEX1	0.000110328	0.182574	0.265871	0.0992779	0.000918214
493	N4BP1	1.0827e-10	0.182547	0.239783	0.125311	2.68972e-09
494	MRPL42	4.83117e-09	0.181256	0.257186	0.105327	9.52751e-08
495	FAM195A	5.39701e-07	0.180999	0.254888	0.10711	7.80734e-06
496	TMEM126A	4.82882e-06	0.180819	0.255274	0.106365	5.66762e-05
497	SRSF1	4.77068e-06	0.180618	0.262914	0.0983223	5.60783e-05
498	WHSC1	2.2632e-09	0.180255	0.245444	0.115066	4.65928e-08
499	MRPL17	9.88344e-09	0.179329	0.263433	0.0952248	1.85048e-07
500	RAB6A	6.62544e-07	0.178983	0.252197	0.10577	9.3817e-06
501	MRPL36	8.10408e-06	0.178874	0.264806	0.0929427	8.93738e-05
502	NFKBIZ	2.79362e-11	0.178586	0.233244	0.123928	7.41153e-10
503	NUDT5	3.07041e-06	0.178462	0.253302	0.103622	3.77387e-05
504	SRP9	7.85054e-11	0.178311	0.25351	0.103111	1.97471e-09
505	CCNT2	4.33944e-07	0.177866	0.24983	0.105902	6.39589e-06
506	GNG12	2.39817e-08	0.177855	0.25576	0.0999506	4.27927e-07
507	KRTCAP3	8.78564e-06	0.17778	0.261903	0.0936578	9.60614e-05
508	CTSZ	0.000163879	0.17766	0.261365	0.0939563	0.00128302
509	VGLL4	4.67668e-06	0.177057	0.24976	0.104355	5.5234e-05
510	STAT2	1.02136e-18	0.176877	0.221436	0.132317	4.93517e-17
511	TMA7	1.84186e-05	0.176543	0.250158	0.102928	0.000188215
512	MTFP1	6.71105e-10	0.176371	0.233929	0.118812	1.47214e-08
513	PHIP	4.33046e-07	0.176333	0.245981	0.106684	6.38936e-06
514	UBE2L6	6.68401e-20	0.176204	0.220113	0.132295	3.50686e-18
515	TARDBP	1.11245e-06	0.176088	0.256798	0.0953777	1.51572e-05
516	EIF1AX	1.37373e-07	0.176028	0.258839	0.0932162	2.16062e-06
517	MRPS36	1.18069e-07	0.175888	0.26045	0.0913246	1.87167e-06
518	MAP1LC3B	1.10899e-05	0.175842	0.256945	0.0947386	0.000118944
519	MRPL41	1.23413e-06	0.175818	0.256441	0.095196	1.65583e-05
520	ATP2A2	2.42248e-07	0.175785	0.249104	0.102466	3.68438e-06
521	SLFN2	4.00139e-22	0.17577	0.218724	0.132816	2.5006e-20
522	SYNJ2BP	1.01148e-07	0.175688	0.249506	0.101871	1.61619e-06
523	PARP12	5.53822e-16	0.175348	0.222475	0.128221	2.2186e-14
524	NMI	4.06491e-07	0.175279	0.242506	0.108052	6.0165e-06
525	NASP	7.42976e-05	0.175035	0.26098	0.0890887	0.000644477
526	DHFR	1.30043e-09	0.174628	0.235117	0.11414	2.7705e-08
527	NIFK	4.99368e-10	0.174213	0.244426	0.104001	1.12707e-08
528	GNL1	3.86217e-11	0.174192	0.228499	0.119885	1.00567e-09
529	UBE2E1	1.01808e-09	0.174159	0.257219	0.0910997	2.18553e-08
530	RRP1B	5.40812e-12	0.173809	0.225402	0.122216	1.54875e-10
531	NDUFS8	6.92665e-05	0.173411	0.250205	0.0966164	0.000607583
532	PREB	7.44373e-07	0.173306	0.240356	0.106256	1.04164e-05
533	ZFP207	0.000136866	0.17327	0.255426	0.0911146	0.00110536
534	SDHD	7.20992e-07	0.173247	0.247433	0.0990622	1.01379e-05
535	RFXAP	3.0418e-10	0.173175	0.232402	0.113948	7.10478e-09
536	STRA13	0.00019184	0.173055	0.254896	0.0912134	0.00146601
537	SRSF4	1.05176e-08	0.17293	0.237159	0.108701	1.96398e-07
538	MRPS6	6.03415e-09	0.172301	0.239048	0.105555	1.16228e-07
539	TMEM183A	1.90261e-06	0.172262	0.24979	0.0947337	2.44987e-05
540	NOP56	0.000347008	0.171852	0.256703	0.0870012	0.00243915
541	LARP1	3.29391e-09	0.171829	0.251473	0.0921861	6.72215e-08
542	SUMO3	2.10508e-08	0.171788	0.256062	0.0875134	3.79969e-07
543	EMC8	4.52357e-06	0.171624	0.245778	0.0974711	5.37666e-05
544	ACSL5	1.40654e-05	0.171188	0.249562	0.092814	0.000148035
545	ANKRD17	1.20834e-07	0.171129	0.243739	0.0985203	1.91334e-06
546	C1QBP	5.95235e-06	0.170987	0.240968	0.101006	6.8491e-05
547	TFAM	8.70304e-06	0.170979	0.251166	0.0907919	9.53807e-05
548	NDUFS7	6.60479e-06	0.170899	0.244972	0.0968256	7.50768e-05
549	REXO2	4.13042e-07	0.170798	0.244737	0.096859	6.10061e-06
550	NRTN	5.99445e-10	0.170143	0.234229	0.106057	1.32737e-08
551	TUBB5	0.000553916	0.169882	0.262038	0.0777266	0.00364294
552	ZC3H12A	2.95319e-14	0.169646	0.216559	0.122732	1.0128e-12
553	CGGBP1	1.40415e-06	0.169613	0.238382	0.100844	1.86613e-05
554	EPSTI1	6.72387e-09	0.169479	0.241245	0.0977132	1.28283e-07
555	PHGDH	3.82232e-07	0.169219	0.232981	0.105457	5.69943e-06
556	OAS1A	2.92833e-10	0.168722	0.222706	0.114738	6.85111e-09
557	CD14	1.19458e-08	0.16849	0.226289	0.110692	2.21304e-07
558	NUBP1	3.60566e-06	0.168435	0.246766	0.090104	4.36686e-05
559	KPNB1	3.04808e-06	0.168222	0.246773	0.08967	3.7497e-05
560	PRMT1	0.000395966	0.168106	0.251188	0.0850249	0.00273865
561	CBX5	1.938e-06	0.167803	0.235935	0.0996718	2.48861e-05
562	GRWD1	7.35035e-09	0.16763	0.225419	0.10984	1.40045e-07
563	TOP1	0.000102969	0.16759	0.252324	0.0828555	0.000865422
564	YARS	3.89231e-12	0.167561	0.219742	0.11538	1.12613e-10
565	TXNDC9	5.65217e-05	0.167342	0.24342	0.0912637	0.000510438
566	ARL1	5.74774e-05	0.167309	0.248015	0.0866027	0.000517076
567	GART	4.89463e-06	0.167282	0.238897	0.0956674	5.73051e-05
568	GNB1	1.02588e-05	0.167158	0.250018	0.0842968	0.00011079
569	HMGN2	0.00335283	0.167044	0.263651	0.0704376	0.016251
570	PLSCR1	1.08573e-05	0.166519	0.236606	0.0964326	0.000116627
571	NR2C2AP	4.4561e-06	0.16642	0.238103	0.0947365	5.31444e-05
572	DUOX2	8.59873e-07	0.166398	0.232995	0.0998	1.19237e-05
573	PCNP	1.52306e-06	0.165986	0.240377	0.0915939	2.00899e-05
574	OSTC	6.14896e-07	0.165936	0.251251	0.0806216	8.76881e-06
575	SDHC	0.000185326	0.16588	0.246651	0.0851085	0.00142058
576	RAP1B	1.03079e-06	0.165815	0.235607	0.0960221	1.40992e-05
577	EPS8	4.99172e-08	0.165733	0.233593	0.0978724	8.33593e-07
578	CBX3	6.94711e-05	0.165603	0.264061	0.0671445	0.000608998
579	FAM118B	1.08376e-11	0.165581	0.216991	0.114172	3.00567e-10
580	RAB7	9.67893e-08	0.165427	0.242041	0.0888123	1.55006e-06
581	FABP6	0.000271162	0.165119	0.249202	0.0810353	0.00197452
582	EIF2AK2	3.82907e-08	0.165034	0.225326	0.104741	6.57394e-07
583	TTC14	1.3878e-05	0.164965	0.239947	0.0899837	0.00014639
584	HNRNPA2B1	6.32438e-05	0.164825	0.238023	0.091626	0.000562118
585	GSDMC4	3.92316e-09	0.164697	0.225482	0.103911	7.86927e-08
586	RRP9	6.31097e-09	0.164518	0.224067	0.10497	1.21393e-07
587	BUB3	2.52093e-05	0.164451	0.236564	0.0923377	0.00024875
588	YWHAQ	6.40905e-05	0.164369	0.24059	0.0881481	0.000567849
589	CXCL10	4.56524e-19	0.164039	0.217898	0.110179	2.24123e-17
590	NUBP2	5.28269e-10	0.163929	0.226536	0.101322	1.18092e-08
591	IDI1	6.07808e-07	0.163618	0.23186	0.0953747	8.68465e-06
592	PMF1	3.31057e-06	0.163534	0.238531	0.0885363	4.03029e-05
593	WDR77	3.01189e-07	0.163375	0.232379	0.0943715	4.55184e-06
594	MRPS34	4.79346e-07	0.163355	0.245902	0.0808074	6.99179e-06
595	DDX39	0.00194624	0.162986	0.253522	0.0724501	0.010423
596	ACP1	1.69124e-07	0.162918	0.246995	0.0788397	2.6335e-06
597	RHEB	1.43347e-05	0.162596	0.242451	0.0827398	0.000150418
598	DESI1	2.25071e-09	0.162575	0.231479	0.0936708	4.64037e-08
599	FASN	2.22113e-08	0.16248	0.219644	0.105315	3.99377e-07
600	UHRF2	7.4191e-06	0.162458	0.236255	0.0886615	8.2728e-05
601	DOHH	2.47856e-06	0.162449	0.235765	0.0891335	3.09512e-05
602	BSN	3.68043e-10	0.162193	0.215819	0.108568	8.49537e-09
603	RAD23B	6.2144e-05	0.162156	0.239618	0.0846935	0.000554094
604	COX14	4.17454e-05	0.162064	0.232719	0.091408	0.000387716
605	UCP2	0.000273048	0.161997	0.245162	0.0788313	0.00198517
606	PTP4A1	1.23125e-05	0.161863	0.237897	0.0858291	0.000130859
607	ARF5	6.30831e-06	0.161487	0.23328	0.0896939	7.21148e-05
608	FAM104A	4.66429e-09	0.161403	0.243418	0.0793891	9.2503e-08
609	JTB	1.51348e-05	0.161366	0.239409	0.0833221	0.000157989
610	SMDT1	2.04744e-05	0.161314	0.235525	0.0871029	0.000207264
611	POLR2C	4.78959e-07	0.161279	0.240737	0.08182	6.99179e-06
612	TMEM147	0.000483079	0.161247	0.241301	0.081193	0.00324693
613	PSMD3	0.000142957	0.161141	0.237836	0.0844457	0.00114537
614	STAT3	1.69129e-09	0.160874	0.218108	0.103639	3.53361e-08
615	DHX15	6.33796e-06	0.16086	0.235894	0.0858254	7.23949e-05
616	CCDC124	1.06493e-05	0.16042	0.241379	0.0794614	0.000114655
617	UBE2M	8.42137e-10	0.16014	0.242034	0.0782459	1.83018e-08
618	UBE3A	1.5819e-06	0.15979	0.235852	0.0837286	2.07281e-05
619	SSNA1	2.75652e-05	0.159714	0.239786	0.0796428	0.000269912
620	TRAM1	4.83983e-05	0.15934	0.232871	0.0858086	0.000442764
621	YAE1D1	4.57853e-09	0.159308	0.22518	0.0934372	9.10589e-08
622	NSMCE1	1.64978e-05	0.15898	0.229584	0.0883755	0.000170696
623	PURB	3.09564e-05	0.158911	0.236711	0.0811098	0.000299366
624	HMGB3	0.000521166	0.158438	0.243295	0.0735824	0.00345992
625	RBCK1	5.32433e-08	0.15834	0.232081	0.0845998	8.85981e-07
626	GNL3	4.08695e-09	0.158067	0.233231	0.082903	8.16287e-08
627	ABCF1	2.03854e-06	0.158046	0.235562	0.080531	2.59402e-05
628	ZDHHC3	1.03913e-05	0.158012	0.231455	0.084569	0.000112049
629	POLR2D	4.44755e-08	0.15772	0.220403	0.0950383	7.50744e-07
630	2810004N23RIK	3.25248e-05	0.157476	0.230344	0.0846076	0.000312598
631	LGR4	7.1951e-06	0.157317	0.235932	0.078702	8.06138e-05
632	YWHAG	4.216e-09	0.156948	0.214797	0.0990989	8.40867e-08
633	WTIP	2.52731e-18	0.156578	0.196804	0.116352	1.18851e-16
634	EIF4G2	9.55907e-06	0.156362	0.237013	0.0757107	0.000104033
635	NDUFB6	0.00102029	0.155969	0.238175	0.0737629	0.00609961
636	RNF115	2.36768e-08	0.155884	0.213727	0.0980413	4.23023e-07
637	GLO1	1.01853e-06	0.155829	0.236925	0.0747336	1.39723e-05
638	RPS19BP1	7.44502e-07	0.155443	0.23056	0.0803252	1.04164e-05
639	RAB5C	3.79987e-07	0.154865	0.226841	0.0828887	5.67198e-06
640	GM14851	9.0895e-08	0.154824	0.221027	0.0886214	1.46275e-06
641	TEX261	2.42377e-07	0.154678	0.232377	0.0769785	3.68438e-06
642	DNAJB6	2.64992e-05	0.154666	0.235708	0.0736248	0.000260017
643	UBA2	6.64268e-06	0.154573	0.228737	0.0804081	7.53856e-05
644	H2-T22	4.04453e-09	0.153872	0.208643	0.0991014	8.10115e-08
645	SMARCA5	3.41228e-05	0.153859	0.232647	0.0750721	0.00032573
646	PPID	2.30626e-05	0.153752	0.22675	0.0807534	0.000229825
647	EIF4A1	5.62009e-06	0.153608	0.215087	0.0921296	6.48802e-05
648	TSFM	7.7116e-05	0.153513	0.234638	0.0723876	0.000666049
649	SELENOF	4.74498e-06	0.153252	0.228707	0.0777971	5.58787e-05
650	MRPS18A	1.54503e-06	0.153187	0.237963	0.0684104	2.03034e-05
651	NDUFB9	2.39146e-05	0.153082	0.219439	0.0867243	0.000237642
652	MINPP1	6.02247e-09	0.153042	0.210112	0.095972	1.16162e-07
653	CDK2AP2	0.00201585	0.152581	0.242364	0.0627975	0.0107204
654	NDUFS5	0.00106398	0.15246	0.236098	0.0688216	0.00630536
655	ARGLU1	0.000248223	0.152449	0.237017	0.0678798	0.00183216
656	ARID1A	2.30615e-06	0.152406	0.224863	0.0799501	2.89525e-05
657	TEX30	3.36763e-07	0.152278	0.211421	0.0931354	5.06442e-06
658	ZC3HAV1	1.83336e-06	0.152181	0.217946	0.0864164	2.36721e-05
659	CLTC	0.000428689	0.151673	0.228756	0.0745905	0.00292753
660	NAA15	6.37675e-06	0.151646	0.22056	0.082732	7.27198e-05
661	H2-Q4	9.59562e-13	0.151311	0.204009	0.0986125	2.90785e-11
662	CELF1	0.000125561	0.151245	0.227569	0.0749208	0.00102408
663	ERGIC2	1.32369e-06	0.151222	0.215813	0.0866315	1.76254e-05
664	PGS1	1.09345e-10	0.151038	0.198416	0.10366	2.71163e-09
665	UQCRQ	6.43418e-05	0.15097	0.218435	0.0835053	0.000569358
666	UGGT1	2.56505e-08	0.150855	0.206759	0.0949506	4.55393e-07
667	JAGN1	1.42211e-05	0.150845	0.225436	0.0762533	0.000149449
668	CXCL9	2.00024e-17	0.150775	0.200216	0.101334	8.84444e-16
669	ARPC5	0.000142494	0.150404	0.236783	0.0640242	0.00114296
670	SEC61B	2.17863e-05	0.150345	0.214802	0.0858873	0.000218812
671	IFIT1	2.01045e-17	0.150308	0.195127	0.105488	8.86173e-16
672	MAK16	4.54647e-06	0.150249	0.212849	0.0876498	5.39931e-05
673	YDJC	2.43711e-07	0.15011	0.215909	0.0843099	3.70067e-06
674	CHTF8	7.82029e-06	0.14992	0.219073	0.0807675	8.67202e-05
675	SWI5	5.89557e-06	0.149735	0.224057	0.0754131	6.79488e-05
676	STT3A	1.76124e-06	0.149555	0.226762	0.0723488	2.28669e-05
677	CDX2	0.000276218	0.149538	0.239864	0.0592123	0.00200304
678	HMGB2	0.00148807	0.149142	0.26056	0.0377248	0.00835282
679	NDUFB8	0.000114269	0.14903	0.220171	0.0778888	0.000945137
680	SRSF9	2.32357e-05	0.148927	0.218897	0.0789563	0.000231386
681	CDC42	1.53661e-05	0.148911	0.235554	0.0622681	0.000160047
682	SRRT	2.88657e-07	0.148894	0.216383	0.0814057	4.369e-06
683	TRAFD1	1.71295e-10	0.14863	0.202222	0.0950371	4.17432e-09
684	UFC1	0.000100201	0.148471	0.228418	0.0685234	0.000843666
685	PSMG3	7.21475e-06	0.148401	0.22518	0.071623	8.06412e-05
686	GMNN	9.36661e-06	0.148262	0.228081	0.0684431	0.000102096
687	SNRPA1	0.00159827	0.148181	0.229945	0.066417	0.0088582
688	RCL1	2.43018e-05	0.148043	0.21522	0.0808669	0.000240808
689	RRBP1	0.000664632	0.147977	0.234173	0.0617808	0.00423566
690	H3F3A	1.91177e-07	0.147788	0.20275	0.0928269	2.95076e-06
691	DAZAP1	9.46768e-05	0.147549	0.231952	0.0631451	0.000801958
692	IFITM2	8.82991e-05	0.147534	0.214772	0.080297	0.000751558
693	COQ2	0.00017267	0.147451	0.223317	0.0715847	0.00134287
694	TBCB	0.000295829	0.147386	0.224258	0.0705154	0.00212879
695	MRPL40	0.000437573	0.14736	0.225208	0.0695121	0.00298531
696	CHAF1A	9.8933e-10	0.1472	0.196195	0.0982051	2.13358e-08
697	RHNO1	4.94479e-08	0.147054	0.207353	0.0867547	8.27723e-07
698	RPL13A	1.40384e-10	0.146803	0.216936	0.0766704	3.45095e-09
699	PA2G4	0.00244679	0.146778	0.228998	0.0645576	0.0126162
700	SLC35B1	2.41989e-05	0.146577	0.211777	0.0813769	0.000240128
701	EXOSC8	8.0219e-05	0.146271	0.216404	0.0761373	0.000689884
702	SKP1A	2.40083e-05	0.146246	0.227296	0.0651965	0.000238404
703	TMPRSS4	7.71285e-06	0.14599	0.229894	0.0620859	8.56638e-05
704	SF3B6	2.23742e-05	0.145512	0.227089	0.0639355	0.000223599
705	UBE2D2A	2.23486e-05	0.145512	0.223711	0.0673127	0.000223502
706	MRPS14	0.000297267	0.145472	0.225108	0.0658367	0.00213586
707	BCAS2	9.69907e-06	0.145377	0.22623	0.0645237	0.000105312
708	RAB8A	2.12322e-05	0.145358	0.216589	0.0741278	0.000214473
709	GUSB	1.0339e-06	0.145315	0.214026	0.0766052	1.41279e-05
710	RNF187	6.93318e-08	0.145192	0.224188	0.066197	1.13226e-06
711	BATF2	2.71863e-16	0.145131	0.184617	0.105645	1.11124e-14
712	NKTR	4.77389e-06	0.145113	0.220286	0.0699402	5.60783e-05
713	KEAP1	1.98963e-05	0.145075	0.209028	0.0811212	0.000201703
714	CKS2	0.0037214	0.144998	0.231064	0.0589322	0.0176302
715	RSL24D1	5.24694e-08	0.14484	0.21572	0.0739598	8.74137e-07
716	TCERG1	4.45583e-07	0.144832	0.20743	0.0822342	6.5537e-06
717	SAMHD1	3.91792e-09	0.144788	0.201322	0.0882549	7.86927e-08
718	KMT5A	1.0391e-05	0.144408	0.225903	0.0629132	0.000112049
719	2810428I15RIK	3.34431e-05	0.144238	0.228019	0.0604579	0.000320767
720	CITED4	2.2777e-08	0.144133	0.202697	0.0855689	4.09026e-07
721	IFIT2	5.35776e-22	0.144103	0.186342	0.101864	3.33343e-20
722	RAB15	3.28175e-06	0.144019	0.204036	0.0840021	4.00561e-05
723	CNBP	5.24354e-05	0.143968	0.213796	0.0741411	0.000476905
724	TOR1AIP2	2.90407e-11	0.143948	0.210061	0.0778348	7.67558e-10
725	PCSK9	1.25143e-06	0.143825	0.201206	0.0864444	1.67446e-05
726	SAE1	0.000435478	0.143691	0.216549	0.070833	0.00297245
727	ORC6	2.73485e-05	0.143495	0.207015	0.0799751	0.000267977
728	ACTL6A	0.000841734	0.143403	0.221048	0.0657586	0.00519334
729	RFC5	2.01153e-07	0.143275	0.203154	0.0833948	3.09794e-06
730	MT-ND4	2.27234e-06	0.143091	0.20026	0.0859225	2.85535e-05
731	NDUFAB1	0.000250178	0.142981	0.211908	0.0740545	0.00184272
732	TMEM97	2.20702e-05	0.14293	0.229358	0.0565025	0.000221505
733	YWHAZ	0.000428393	0.142875	0.22581	0.0599406	0.00292693
734	ARHGEF26	3.98706e-06	0.142852	0.20666	0.079044	4.79163e-05
735	IQGAP1	0.000207912	0.142768	0.223885	0.0616505	0.00157513
736	EIF5B	0.000253859	0.142581	0.224636	0.0605259	0.001863
737	PRPF31	9.83387e-06	0.142413	0.20722	0.077606	0.000106611
738	YIPF6	4.38296e-07	0.142299	0.202874	0.0817229	6.45327e-06
739	KARS	0.000280198	0.142294	0.220023	0.0645651	0.00202981
740	EXOSC3	5.83303e-05	0.142292	0.212348	0.0722358	0.000524078
741	HSPH1	5.73861e-09	0.142087	0.199929	0.0842454	1.11451e-07
742	CD47	7.17033e-06	0.142065	0.226113	0.0580178	8.04003e-05
743	SPCS1	0.000365669	0.141917	0.219982	0.0638525	0.00255043
744	MRPL13	0.000671922	0.141914	0.223686	0.0601419	0.004277
745	SYCE2	1.92759e-06	0.141376	0.199466	0.0832869	2.47976e-05
746	ABCE1	1.48885e-05	0.141084	0.204052	0.0781159	0.000155881
747	SYNGR2	0.000210061	0.141049	0.224717	0.0573803	0.00158799
748	SFXN1	0.000153534	0.140971	0.223575	0.0583679	0.00121488
749	ATAD2	1.12677e-08	0.140947	0.190733	0.0911608	2.09017e-07
750	UBAP2	7.55609e-08	0.140705	0.197644	0.0837657	1.22828e-06
751	SLC16A1	2.6855e-06	0.140623	0.199885	0.0813609	3.33576e-05
752	RPP14	2.78759e-06	0.140428	0.204324	0.0765327	3.44734e-05
753	GOT1	1.99169e-09	0.140419	0.187789	0.0930483	4.12447e-08
754	CPNE3	4.19861e-06	0.140273	0.213161	0.0673841	5.02655e-05
755	MECOM	2.81316e-05	0.1402	0.206637	0.0737624	0.000275076
756	NSMCE4A	0.000150352	0.140157	0.221111	0.0592022	0.0011944
757	ATP5O	0.000109494	0.140061	0.204542	0.075581	0.000912407
758	RWDD4A	1.53078e-06	0.139882	0.195962	0.0838016	2.01728e-05
759	IRF2BP1	6.23921e-07	0.139806	0.202871	0.0767415	8.88846e-06
760	MIS18A	3.00359e-08	0.139631	0.190038	0.0892239	5.27259e-07
761	BCLAF1	0.00199865	0.1395	0.218459	0.0605415	0.0106491
762	ACADL	0.000421178	0.139446	0.212283	0.0666083	0.00288746
763	A430005L14RIK	1.81782e-06	0.13943	0.213755	0.0651051	2.3521e-05
764	YBX1	5.31816e-07	0.139406	0.197769	0.0810424	7.7012e-06
765	CALM3	0.00310675	0.139072	0.220044	0.0581005	0.0153351
766	FAM32A	8.79985e-07	0.138427	0.222746	0.054107	1.21786e-05
767	RMI2	5.61217e-11	0.138349	0.182363	0.0943346	1.43217e-09
768	SF3B4	6.46661e-08	0.138284	0.215943	0.0606255	1.06722e-06
769	EZH2	0.000253054	0.138224	0.209678	0.0667698	0.00186
770	NUP62	1.74255e-06	0.13816	0.19867	0.0776512	2.26661e-05
771	1700123O20RIK	0.000141938	0.138122	0.210766	0.0654792	0.00113915
772	ETF1	0.00153996	0.137852	0.213777	0.0619259	0.00859354
773	GCSH	0.00022007	0.13768	0.214821	0.0605396	0.00165388
774	SRPR	3.17272e-05	0.137594	0.198845	0.0763438	0.000305978
775	PLXNB2	0.000128285	0.137584	0.20545	0.0697175	0.00104448
776	FKBP3	0.00189181	0.13758	0.222451	0.0527095	0.0101841
777	SAP30	5.24251e-06	0.137551	0.204357	0.070746	6.08711e-05
778	ALKBH2	3.98039e-10	0.137462	0.184026	0.0908978	9.13021e-09
779	RBM3	1.50731e-07	0.136923	0.201676	0.0721708	2.36017e-06
780	DEFA21	0.00104989	0.136682	0.219051	0.0543119	0.0062289
781	CBX1	0.00162095	0.136657	0.216267	0.057047	0.00895916
782	SDHB	0.0026153	0.136486	0.217983	0.0549881	0.0133142
783	ITGA6	0.000138256	0.136473	0.220112	0.0528345	0.00111405
784	SMC6	0.000629172	0.136271	0.210415	0.0621266	0.00405072
785	DNAJC3	1.13464e-09	0.136056	0.206336	0.0657774	2.42464e-08
786	EXOSC7	0.00162964	0.135907	0.217534	0.0542796	0.00899659
787	PHB2	7.19908e-05	0.135796	0.197727	0.0738654	0.000627176
788	CEACAM10	3.13856e-05	0.135508	0.201262	0.0697537	0.000302892
789	CAPZA1	5.23696e-05	0.135424	0.207077	0.0637715	0.000476614
790	PSMB4	0.00165045	0.135397	0.211631	0.0591634	0.00908675
791	NUS1	1.02442e-06	0.134709	0.196608	0.0728095	1.40257e-05
792	WNK1	0.000241919	0.134578	0.204321	0.0648342	0.00179505
793	TAF12	5.64105e-07	0.134526	0.190569	0.0784836	8.13525e-06
794	RBM15B	2.33445e-08	0.134519	0.186304	0.0827333	4.17616e-07
795	AU020206	7.77006e-09	0.134373	0.187249	0.0814965	1.47642e-07
796	OSER1	2.87127e-06	0.134347	0.197807	0.0708883	3.53838e-05
797	ASF1A	3.05895e-05	0.134296	0.198982	0.0696114	0.000296022
798	SAC3D1	6.08377e-07	0.134203	0.201593	0.0668125	8.68465e-06
799	SOCS3	1.55536e-11	0.133862	0.175647	0.0920772	4.23016e-10
800	SF3A2	1.51845e-05	0.133689	0.201104	0.0662734	0.00015839
801	HNRNPA3	0.00202074	0.133423	0.207333	0.0595126	0.0107424
802	SCAF11	6.04338e-05	0.133257	0.208009	0.0585049	0.000540215
803	TMED10	8.4196e-05	0.133	0.210044	0.0559569	0.000718374
804	NDUFB7	0.00193618	0.13283	0.211595	0.0540652	0.0103831
805	PPIH	0.00337372	0.132419	0.210909	0.0539284	0.0163387
806	MCMBP	3.55438e-08	0.132176	0.203659	0.0606933	6.16253e-07
807	H2-Q2	1.32261e-07	0.132152	0.187475	0.0768282	2.08724e-06
808	CDC42SE1	3.67188e-08	0.132132	0.200158	0.0641059	6.33501e-07
809	ALKBH5	4.29473e-05	0.132071	0.198044	0.0660984	0.000398077
810	GM16286	1.24615e-06	0.131971	0.213711	0.0502308	1.67036e-05
811	AA467197	3.07974e-06	0.131934	0.186891	0.0769765	3.77873e-05
812	LDB3	7.24238e-07	0.13193	0.192239	0.0716219	1.01733e-05
813	CASP8	0.000111252	0.131605	0.200842	0.0623682	0.000924533
814	MRPS25	0.00289612	0.131588	0.209511	0.0536655	0.0144048
815	IFRD2	1.99427e-06	0.131529	0.208453	0.054605	2.54923e-05
816	POLD2	0.00181252	0.131497	0.208711	0.0542831	0.00981734
817	CCK	3.94557e-08	0.131373	0.179571	0.0831753	6.75745e-07
818	TRAF7	3.91641e-07	0.131315	0.184166	0.0784646	5.82737e-06
819	SRP14	0.000207539	0.131148	0.210457	0.0518379	0.00157316
820	DPM2	3.02297e-05	0.130995	0.195782	0.0662078	0.000293211
821	MRPL43	0.000346269	0.130649	0.21312	0.0481783	0.00243566
822	RBM27	3.19598e-05	0.130617	0.189457	0.0717765	0.000307799
823	CIAPIN1	1.02156e-06	0.130514	0.1911	0.0699291	1.40002e-05
824	B3GNT3	1.21427e-07	0.130482	0.1917	0.069265	1.92057e-06
825	EXOSC2	4.61596e-07	0.130341	0.183644	0.0770374	6.76094e-06
826	SMC2	1.71735e-06	0.130241	0.185925	0.0745571	2.23796e-05
827	SSX2IP	7.50185e-08	0.129743	0.185556	0.0739302	1.22087e-06
828	ARL6IP6	3.3128e-08	0.129588	0.193379	0.0657964	5.78649e-07
829	TPM4	0.00103271	0.129514	0.20363	0.0553982	0.00615553
830	STUB1	0.00180817	0.129436	0.211463	0.0474079	0.00979759
831	POLR2G	4.91622e-06	0.129076	0.205378	0.0527743	5.751e-05
832	TMEM165	3.68109e-07	0.128721	0.193376	0.064067	5.5005e-06
833	CEACAM1	0.0163195	0.128406	0.215842	0.0409696	0.0562424
834	ARPC1A	0.000168821	0.128268	0.209089	0.0474459	0.00131877
835	DDA1	1.21932e-06	0.12826	0.187569	0.06895	1.63909e-05
836	RWDD1	0.000506626	0.128246	0.207959	0.0485326	0.00337775
837	PPIF	3.14202e-10	0.12814	0.199006	0.0572744	7.32669e-09
838	MRPS24	0.000244368	0.128048	0.204834	0.0512625	0.00181036
839	CD24A	0.0238987	0.127629	0.219964	0.0352945	0.0747418
840	MRPS12	0.00457412	0.127569	0.209287	0.0458522	0.0208077
841	CBFB	4.09199e-08	0.12733	0.184433	0.0702273	6.97423e-07
842	AZI2	0.000778787	0.12727	0.195004	0.0595369	0.00485396
843	DESI2	0.000561347	0.127224	0.195322	0.0591266	0.0036832
844	THYN1	0.00073952	0.127196	0.203408	0.0509851	0.00464628
845	COA6	0.000847508	0.127177	0.19803	0.0563245	0.00521751
846	PITX1	6.91496e-06	0.127136	0.18144	0.0728313	7.79722e-05
847	MRPS10	3.2488e-05	0.126973	0.201765	0.0521802	0.000312598
848	COTL1	1.75205e-05	0.126966	0.209657	0.0442745	0.000179559
849	CHCHD1	0.00861796	0.126852	0.20906	0.0446451	0.0343181
850	ARF3	4.75644e-05	0.126801	0.190055	0.0635476	0.000436271
851	BAK1	0.00248476	0.126765	0.203192	0.0503373	0.0127848
852	MRPL57	0.00235036	0.126683	0.207932	0.0454341	0.012186
853	TBPL1	5.80449e-07	0.126579	0.179915	0.0732433	8.33677e-06
854	COMMD2	0.000189605	0.126541	0.192007	0.0610751	0.00144972
855	PSMA6	0.00703108	0.126479	0.211595	0.0413624	0.0293801
856	PPP1R2	0.00278575	0.126173	0.198969	0.0533774	0.0140044
857	PPRC1	2.079e-07	0.126158	0.174775	0.0775419	3.19484e-06
858	RAB1A	0.00788	0.126137	0.209336	0.0429374	0.0320349
859	UBN2	0.000153526	0.126121	0.195348	0.0568934	0.00121488
860	PRDX6	0.00119024	0.126049	0.193397	0.0587018	0.00692429
861	WTAP	1.20635e-05	0.125742	0.19578	0.0557037	0.000128504
862	GTF2E2	4.8988e-07	0.125672	0.179756	0.0715878	7.12327e-06
863	TMEM158	4.50005e-19	0.12566	0.159825	0.0914949	2.22018e-17
864	MAGT1	2.98835e-05	0.125603	0.199214	0.0519924	0.000290574
865	DYNLRB1	1.1923e-05	0.125567	0.201615	0.0495194	0.0001272
866	HSPA4	0.00172928	0.125541	0.201477	0.0496043	0.00945022
867	DDX21	7.63496e-05	0.125539	0.196985	0.0540933	0.000660647
868	NAP1L1	0.0026774	0.125519	0.210622	0.0404158	0.0135709
869	SSBP3	1.28363e-05	0.125268	0.195775	0.0547616	0.000136117
870	AK2	0.000180643	0.125198	0.206401	0.043995	0.00139256
871	MPP6	0.000393896	0.125173	0.193225	0.0571215	0.00272702
872	DEFA29	5.95737e-06	0.125134	0.18089	0.0693774	6.84927e-05
873	METTL1	2.48116e-05	0.125075	0.195422	0.0547276	0.000245342
874	FTL1	1.07752e-05	0.125056	0.176441	0.0736708	0.000115834
875	DDX46	0.0003147	0.125001	0.201413	0.0485894	0.00224733
876	TUBA4A	0.00509707	0.124459	0.203368	0.0455495	0.0226947
877	ARMC1	2.58295e-05	0.12407	0.185682	0.0624588	0.000254333
878	CCDC12	0.00128494	0.123799	0.204901	0.0426971	0.00739259
879	CLNS1A	4.80706e-07	0.123575	0.197899	0.0492517	7.00436e-06
880	MRPL49	0.000328649	0.123545	0.191901	0.0551893	0.00233509
881	D8ERTD738E	6.02237e-05	0.123385	0.201647	0.0451242	0.000538681
882	PPP2R2A	1.50485e-06	0.123332	0.185078	0.0615862	1.98866e-05
883	CNN3	0.000597438	0.123289	0.208608	0.0379701	0.00388076
884	NCKAP1	4.11244e-08	0.123284	0.193809	0.0527583	7.0006e-07
885	SSR3	1.68439e-05	0.123232	0.201771	0.0446939	0.000173638
886	COX10	4.07599e-07	0.123105	0.175565	0.0706455	6.02655e-06
887	PSIP1	0.000777566	0.123098	0.188989	0.0572063	0.0048485
888	DKC1	0.00127138	0.123046	0.196023	0.0500685	0.00732658
889	UBD	1.74656e-14	0.123006	0.16473	0.0812815	6.07879e-13
890	HSPBP1	1.93469e-06	0.122744	0.181953	0.0635356	2.48663e-05
891	POP7	0.000235476	0.12259	0.188689	0.0564905	0.00175001
892	PPP4C	0.00092473	0.122499	0.206127	0.0388701	0.00561912
893	WDR43	0.000345963	0.122302	0.190925	0.0536796	0.00243516
894	TYMS	0.00450434	0.122226	0.201261	0.0431911	0.0205969
895	BYSL	6.62975e-11	0.122035	0.164905	0.0791659	1.67663e-09
896	TMEM248	4.71902e-07	0.121818	0.175112	0.0685243	6.89752e-06
897	NTMT1	2.16436e-06	0.121803	0.188667	0.0549389	2.72942e-05
898	EXOSC4	0.000229958	0.121469	0.1895	0.0534388	0.00171477
899	TLE1	1.71284e-05	0.121417	0.176141	0.0666936	0.000176183
900	RRM2	1.22718e-08	0.12138	0.165896	0.076864	2.26151e-07
901	ABHD11	0.0142263	0.121275	0.20229	0.0402586	0.0504888
902	RFC3	0.00280075	0.121171	0.192651	0.0496917	0.0140598
903	KPNA3	8.77024e-09	0.121141	0.172427	0.0698553	1.65306e-07
904	PPP1R8	5.92123e-06	0.120913	0.173435	0.0683903	6.81887e-05
905	ARHGAP5	6.03283e-06	0.120821	0.189204	0.0524382	6.9247e-05
906	TNS3	3.6646e-05	0.120753	0.198211	0.0432957	0.000347927
907	OTUB1	0.000288745	0.120627	0.186095	0.0551596	0.00208314
908	PIGR	0.00196358	0.120627	0.189619	0.0516357	0.010502
909	TMEM173	2.22549e-09	0.12061	0.162062	0.0791583	4.5951e-08
910	RPS27L	0.0010127	0.120464	0.18413	0.0567986	0.00606713
911	ABCF2	4.94636e-06	0.120414	0.173726	0.0671024	5.78144e-05
912	MTDH	0.00295898	0.120414	0.202937	0.0378901	0.0146967
913	H2AFY	0.00104333	0.120345	0.196609	0.0440806	0.00620043
914	SNRPC	0.0163618	0.120197	0.202488	0.0379071	0.0563328
915	PSMB5	0.00286902	0.120119	0.199958	0.0402812	0.0142801
916	UBL4A	0.0012187	0.119961	0.192964	0.0469591	0.00706644
917	NCALD	9.38285e-08	0.119899	0.164458	0.0753388	1.50608e-06
918	BEX3	0.00224153	0.119841	0.201473	0.0382093	0.0116821
919	TPI1	0.00719292	0.119832	0.194652	0.0450117	0.029923
920	EIF6	7.14553e-05	0.119752	0.197428	0.0420753	0.000623556
921	PHF11D	7.09305e-15	0.119697	0.154877	0.0845183	2.54427e-13
922	CACTIN	6.64874e-07	0.119652	0.170577	0.0687263	9.39577e-06
923	AHCYL1	0.000341325	0.119591	0.185769	0.0534137	0.0024087
924	INSL6	7.92244e-06	0.119332	0.175294	0.0633706	8.76455e-05
925	NOC4L	4.77063e-05	0.119238	0.178927	0.0595503	0.000437287
926	BIRC6	0.000116325	0.119167	0.185079	0.0532546	0.000958757
927	NSUN2	0.000110626	0.119012	0.199359	0.0386656	0.000919879
928	SCLY	3.82279e-05	0.118893	0.173388	0.0643967	0.000360512
929	GTF2A2	1.02358e-05	0.118888	0.201139	0.0366384	0.000110627
930	RNF126	0.00133414	0.11888	0.191725	0.0460352	0.00762576
931	TAP2	8.50435e-11	0.118806	0.158934	0.0786786	2.13535e-09
932	CDC42SE2	1.55979e-06	0.118804	0.170105	0.0675036	2.04783e-05
933	PELO	1.81831e-06	0.118643	0.166948	0.0703384	2.3521e-05
934	FAIM	7.60203e-08	0.118631	0.175354	0.0619076	1.23432e-06
935	0610009B22RIK	7.15064e-07	0.118508	0.190231	0.0467852	1.00646e-05
936	PNP	6.53925e-05	0.1185	0.199503	0.037498	0.000576479
937	NOP2	0.000112528	0.118483	0.17566	0.0613061	0.000933486
938	E2F4	1.8534e-06	0.118472	0.188519	0.0484245	2.3887e-05
939	EGLN2	0.000119912	0.118444	0.186801	0.0500873	0.000982564
940	LMNB1	5.40129e-05	0.118369	0.182258	0.0544799	0.000489353
941	ARHGDIA	0.00279869	0.118329	0.201549	0.0351082	0.0140544
942	GOT2	5.7262e-07	0.118299	0.189999	0.0465989	8.24961e-06
943	ANAPC11	0.000255011	0.11812	0.201797	0.0344434	0.00187048
944	HPF1	0.00343694	0.118049	0.188264	0.0478347	0.0165402
945	CCDC34	0.0154087	0.118041	0.211599	0.0244827	0.0537623
946	MKKS	0.00193224	0.117961	0.19248	0.0434425	0.010368
947	CTBP2	0.00135863	0.11792	0.182817	0.0530242	0.00775239
948	ST3GAL4	1.30067e-05	0.1178	0.170484	0.0651174	0.000137612
949	RNASEH2A	8.13954e-05	0.117722	0.196572	0.0388723	0.000699145
950	1110008P14RIK	2.32572e-08	0.117693	0.161153	0.0742323	4.16585e-07
951	YBX3	0.000103104	0.117639	0.196335	0.0389429	0.000866034
952	LRG1	3.62942e-13	0.11755	0.156428	0.0786721	1.14168e-11
953	GPS1	0.000177861	0.117447	0.188761	0.0461336	0.00137488
954	TRMT61A	4.15241e-10	0.117393	0.164007	0.0707802	9.47843e-09
955	CARNMT1	9.58671e-05	0.117351	0.183238	0.0514641	0.000811551
956	MRTO4	0.000175646	0.117293	0.194619	0.0399672	0.00136108
957	TMOD3	0.000186207	0.11721	0.180844	0.0535765	0.00142606
958	YY1	0.000187568	0.117208	0.181056	0.0533606	0.00143493
959	UBFD1	7.55089e-05	0.11708	0.17716	0.0569997	0.000654178
960	HES6	7.71007e-05	0.117048	0.203704	0.0303923	0.000666049
961	PTHLH	1.91477e-10	0.11694	0.155507	0.078374	4.60232e-09
962	EMC10	0.0016939	0.11666	0.198206	0.0351144	0.009293
963	TMEM50B	9.58238e-10	0.116635	0.156633	0.076637	2.06971e-08
964	CD164	0.000803657	0.116526	0.19462	0.0384312	0.00498906
965	AARS	1.76559e-07	0.116508	0.164071	0.0689446	2.74017e-06
966	2410016O06RIK	2.99233e-05	0.116412	0.1702	0.0626236	0.000290574
967	HNRNPH1	4.05353e-05	0.116341	0.198318	0.0343636	0.000379725
968	DEXI	1.72915e-07	0.116255	0.167617	0.064894	2.68658e-06
969	SCD2	0.0117942	0.116231	0.198448	0.0340143	0.0437451
970	MVB12A	0.000250444	0.116158	0.19747	0.0348464	0.00184325
971	SNX3	0.00011288	0.116058	0.201003	0.0311127	0.000934749
972	PSMD9	7.32147e-05	0.115903	0.180954	0.0508511	0.000636656
973	FARSA	0.000106952	0.115678	0.177461	0.053894	0.000893702
974	GSDMC2	3.58053e-08	0.115514	0.16165	0.0693776	6.20023e-07
975	ERI1	4.61518e-07	0.115442	0.168534	0.062351	6.76094e-06
976	MBNL1	2.08336e-06	0.115121	0.187959	0.0422828	2.63911e-05
977	RBM14	2.79928e-06	0.115027	0.17188	0.0581733	3.45876e-05
978	MPV17L2	0.000226399	0.114923	0.187879	0.0419672	0.00169419
979	IFIT1BL1	1.43518e-09	0.114669	0.157686	0.071652	3.0346e-08
980	TPD52	2.05922e-06	0.114632	0.195915	0.0333484	2.61797e-05
981	EFR3A	7.1111e-06	0.114592	0.178418	0.0507659	7.97998e-05
982	RNF4	3.09884e-05	0.11416	0.182168	0.0461523	0.000299469
983	HN1L	1.07531e-05	0.114054	0.179291	0.0488165	0.000115684
984	PAFAH1B1	3.58387e-05	0.114033	0.184966	0.0431007	0.000340722
985	SLC50A1	0.00223878	0.11375	0.179214	0.0482866	0.011672
986	RP24-286J21.7	1.84591e-05	0.113711	0.165385	0.0620374	0.000188492
987	UBE2K	0.000889582	0.113678	0.194944	0.0324119	0.00544081
988	LARP4B	8.3e-05	0.11363	0.189703	0.0375572	0.000710325
989	MED10	6.36607e-05	0.113604	0.183822	0.0433863	0.000564752
990	ZNHIT3	3.73336e-05	0.113603	0.170748	0.0564591	0.0003535
991	SEPHS2	0.0193272	0.113541	0.196656	0.0304255	0.0640733
992	SLC25A28	5.85856e-07	0.113521	0.166827	0.0602156	8.40584e-06
993	CEBPG	8.40393e-05	0.113344	0.184768	0.0419203	0.000717908
994	MSMO1	0.000305817	0.113313	0.171402	0.0552235	0.00218834
995	PGD	0.0242849	0.113296	0.195506	0.0310855	0.0756135
996	SRPRB	1.71914e-06	0.113288	0.164103	0.0624726	2.23823e-05
997	ANKRD10	0.000150334	0.113202	0.179446	0.0469584	0.0011944
998	APITD1	1.4069e-06	0.113059	0.158986	0.0671324	1.86803e-05
999	ENDOG	0.000803421	0.112927	0.18199	0.0438627	0.00498906
1000	CUTA	0.00321387	0.112711	0.193826	0.0315964	0.0157238
1001	SSBP4	0.00239642	0.112519	0.186663	0.038376	0.0123928
1002	DEFA22	0.00176875	0.112481	0.194086	0.0308752	0.0096322
1003	AP2S1	0.00273726	0.112464	0.194389	0.0305389	0.0138247
1004	SOD2	0.0214593	0.112413	0.193875	0.0309513	0.0690206
1005	PCMT1	0.00228646	0.112404	0.185062	0.0397464	0.0118722
1006	RPA1	4.38414e-06	0.112238	0.15952	0.0649566	5.23751e-05
1007	SMAGP	0.0132772	0.112146	0.19237	0.0319233	0.0478819
1008	MED9	0.0012943	0.112098	0.177928	0.0462684	0.00743735
1009	HINT1	0.000203615	0.112043	0.167115	0.0569721	0.00154759
1010	POLDIP2	0.000335718	0.111876	0.186977	0.0367746	0.00237451
1011	PLA2G4C	2.47808e-18	0.111796	0.145896	0.0776957	1.17321e-16
1012	USP14	0.00332245	0.111689	0.181404	0.0419734	0.0161478
1013	GATA5	6.72355e-05	0.11161	0.165697	0.0575229	0.000590874
1014	THRAP3	0.000704511	0.111593	0.184955	0.0382305	0.0044462
1015	EIF4EBP1	0.0011626	0.111565	0.188494	0.0346363	0.00679552
1016	UBTF	1.98802e-06	0.11148	0.182151	0.0408087	2.54586e-05
1017	RAB2A	0.0161596	0.111259	0.192955	0.0295627	0.0558417
1018	RBM25	0.00317735	0.111257	0.194633	0.0278819	0.0156048
1019	BBIP1	0.00332349	0.111068	0.186082	0.0360549	0.0161478
1020	D1ERTD622E	1.47132e-05	0.1109	0.162987	0.058813	0.000154159
1021	CLDN7	0.0130871	0.110804	0.184418	0.03719	0.0473418
1022	CNOT1	0.0034581	0.110769	0.183489	0.0380493	0.016618
1023	MRPL28	0.0281707	0.110667	0.194465	0.0268684	0.0844401
1024	DENR	0.00308911	0.110566	0.191727	0.0294044	0.0152729
1025	CASP12	3.82347e-10	0.110516	0.147831	0.0732011	8.78461e-09
1026	WBSCR22	0.00202992	0.110514	0.175524	0.0455035	0.0107668
1027	GUK1	0.00199955	0.110403	0.193239	0.027567	0.0106499
1028	UBN1	0.000365173	0.110332	0.168605	0.0520581	0.00254823
1029	WDR76	3.72598e-05	0.110313	0.161282	0.0593447	0.000353039
1030	STARD7	5.25583e-06	0.110188	0.179497	0.0408782	6.09754e-05
1031	DERL2	0.000145206	0.109845	0.172773	0.0469179	0.00116008
1032	ZFP106	6.66406e-05	0.109496	0.174994	0.0439972	0.000586746
1033	COL16A1	4.98623e-10	0.109404	0.148528	0.07028	1.12707e-08
1034	AP1AR	0.0018225	0.109336	0.174736	0.0439353	0.00986381
1035	MRPL3	0.00185709	0.10931	0.179278	0.0393418	0.0100279
1036	SSRP1	0.0056991	0.109227	0.192004	0.0264494	0.0248866
1037	PPIL3	1.68226e-05	0.109062	0.173861	0.0442638	0.000173603
1038	HMCES	7.05708e-06	0.109011	0.161283	0.0567391	7.93203e-05
1039	STIP1	0.00709774	0.108954	0.178173	0.0397355	0.0296296
1040	PRPF38B	0.0014745	0.10894	0.183796	0.0340834	0.00828322
1041	DNAJB1	0.000617495	0.108887	0.166593	0.0511804	0.0039865
1042	MAP2K3	0.000210236	0.108879	0.174574	0.0431843	0.00158846
1043	MT-ND1	0.00311113	0.108752	0.174855	0.0426482	0.0153386
1044	2700038G22RIK	1.53167e-07	0.108705	0.159567	0.0578433	2.39564e-06
1045	PMVK	3.84574e-05	0.108581	0.182503	0.034658	0.000361947
1046	CINP	2.26657e-05	0.108497	0.160904	0.0560904	0.000226191
1047	RBX1	0.00682568	0.108454	0.183032	0.0338758	0.0287259
1048	FXN	0.00121706	0.108446	0.171829	0.0450644	0.00705988
1049	PRPF38A	0.000505386	0.108406	0.171801	0.0450102	0.00337108
1050	LMAN1	0.00253278	0.108211	0.175911	0.0405105	0.0129929
1051	NOS2	1.37254e-13	0.108169	0.141782	0.0745559	4.54102e-12
1052	MRPL27	0.00098788	0.108165	0.187214	0.0291165	0.00593615
1053	ISCU	4.13325e-05	0.108126	0.183095	0.033158	0.000384885
1054	AHCTF1	1.68282e-05	0.108103	0.156324	0.0598825	0.000173603
1055	WBP11	0.000984382	0.108033	0.173772	0.0422934	0.00592019
1056	BANP	1.19645e-08	0.107958	0.147438	0.068478	2.21359e-07
1057	NANS	0.0134358	0.10788	0.191315	0.0244454	0.0483049
1058	SYNCRIP	0.000415482	0.10782	0.184416	0.0312231	0.00285398
1059	PSME2B	0.00142498	0.107792	0.176559	0.039026	0.0080663
1060	PAFAH1B3	0.0251101	0.107691	0.18498	0.0304016	0.0774792
1061	DNAJC21	0.000690673	0.107681	0.173237	0.042126	0.00438049
1062	WDR4	5.0762e-07	0.107586	0.156785	0.058387	7.37361e-06
1063	OAS3	3.05123e-17	0.107288	0.13875	0.0758253	1.3201e-15
1064	ATRX	0.00398133	0.107256	0.186525	0.027988	0.0186543
1065	HMGB1	0.0376658	0.10724	0.189548	0.0249326	0.104652
1066	CAB39	0.000371979	0.107224	0.172556	0.0418926	0.00258767
1067	DHRS13	4.20871e-08	0.107157	0.147091	0.0672233	7.14719e-07
1068	DYNLT1F	7.58254e-05	0.107006	0.179653	0.0343601	0.000656516
1069	SPC24	0.00419962	0.106817	0.172116	0.0415177	0.019431
1070	SLC39A10	3.13855e-09	0.106814	0.145492	0.0681357	6.42376e-08
1071	DNLZ	0.000274572	0.106642	0.170414	0.0428712	0.00199522
1072	ZDHHC6	5.66419e-05	0.106536	0.168702	0.0443689	0.000510867
1073	FAM53B	0.000657663	0.106285	0.163292	0.0492788	0.00420528
1074	2024-09-11	5.79742e-07	0.106192	0.151674	0.0607104	8.33513e-06
1075	FTH1	1.73039e-05	0.10609	0.150733	0.0614474	0.000177858
1076	PPDPF	0.0111227	0.10606	0.185392	0.0267282	0.0418507
1077	ZNRD1	5.58531e-05	0.105943	0.174892	0.036995	0.000504724
1078	ZFPM1	0.00011878	0.105905	0.15716	0.0546503	0.000974998
1079	MCM10	2.02859e-06	0.105901	0.15135	0.0604517	2.58839e-05
1080	TMEM261	0.000891171	0.105748	0.18188	0.0296164	0.00544815
1081	2610001J05RIK	0.00427935	0.105735	0.170427	0.0410427	0.0197415
1082	POLR3K	6.51381e-07	0.105638	0.183392	0.0278831	9.23294e-06
1083	SHROOM3	0.000128801	0.105631	0.170236	0.0410262	0.00104686
1084	CD3EAP	0.000172062	0.105533	0.166977	0.0440896	0.00134037
1085	DNAJC11	5.5734e-07	0.105376	0.16544	0.045312	8.04595e-06
1086	CD177	0.00778988	0.105282	0.17355	0.0370137	0.0317581
1087	XPO1	0.000167393	0.105003	0.168337	0.0416695	0.00130835
1088	MAPRE1	3.18341e-05	0.104893	0.17632	0.0334669	0.000306799
1089	STK38L	2.81046e-10	0.104786	0.140498	0.0690731	6.58631e-09
1090	MAT2A	0.0333	0.104682	0.190438	0.0189257	0.0956551
1091	AIMP2	0.0139159	0.104491	0.177039	0.0319419	0.0495999
1092	KNOP1	0.00833499	0.104415	0.175852	0.0329781	0.0335044
1093	PTPN1	1.78135e-06	0.104231	0.155739	0.0527236	2.31066e-05
1094	CCM2	5.60537e-06	0.104228	0.157273	0.0511821	6.47635e-05
1095	NOTCH1	3.38752e-05	0.104107	0.155985	0.0522283	0.000324027
1096	MYB	0.00512812	0.104007	0.18437	0.0236447	0.0228257
1097	ATP6V1E1	0.00180275	0.103987	0.17789	0.0300837	0.00977949
1098	SPATS2L	1.15709e-10	0.103811	0.139056	0.0685654	2.85938e-09
1099	GORASP2	2.37127e-07	0.103785	0.171998	0.0355711	3.61239e-06
1100	SHMT2	2.62591e-06	0.103761	0.169968	0.0375547	3.26462e-05
1101	RBBP4	0.0136474	0.103757	0.176604	0.0309103	0.0488774
1102	STRAP	0.00136426	0.103652	0.18664	0.0206628	0.00777893
1103	ANP32B	0.0129892	0.103503	0.174494	0.0325122	0.0471333
1104	JOSD2	3.34777e-05	0.103499	0.172119	0.0348797	0.000320879
1105	AKIRIN2	0.000187567	0.103467	0.166439	0.0404952	0.00143493
1106	CDCA7L	0.000440111	0.103433	0.158684	0.0481822	0.00300116
1107	TRP53I11	0.00088811	0.103396	0.170152	0.0366403	0.00543417
1108	MMP7	4.94639e-09	0.10338	0.183703	0.0230577	9.71386e-08
1109	SMCHD1	2.99091e-05	0.103244	0.156001	0.050488	0.000290574
1110	LPGAT1	0.000205701	0.103235	0.157376	0.0490941	0.00156091
1111	CLUH	0.000353879	0.103116	0.178101	0.0281305	0.00247927
1112	WAC	0.000638459	0.103036	0.169787	0.0362842	0.00409457
1113	TK1	0.00788058	0.102964	0.170372	0.0355559	0.0320349
1114	CRB3	0.00457687	0.102923	0.178805	0.027041	0.0208135
1115	SAFB	0.00436538	0.10279	0.165165	0.0404162	0.0200463
1116	HIKESHI	0.0269635	0.102744	0.178521	0.0269678	0.0816618
1117	GTF2I	0.000246727	0.10273	0.173253	0.0322065	0.00182399
1118	SDC1	0.00140747	0.102718	0.177799	0.0276366	0.00799937
1119	PRPF40A	0.00825677	0.102612	0.184587	0.0206367	0.0332756
1120	YTHDF1	2.81773e-05	0.102531	0.158151	0.0469116	0.000275331
1121	SURF4	0.000152823	0.102529	0.178555	0.0265024	0.00121061
1122	CNP	0.000768837	0.102516	0.160275	0.044756	0.00480686
1123	GRB2	0.000346025	0.102386	0.164524	0.0402486	0.00243516
1124	CASP8AP2	1.52791e-05	0.102295	0.150653	0.053938	0.000159259
1125	DDX24	0.000122203	0.102148	0.179503	0.0247936	0.000997869
1126	CTNNBIP1	0.00236955	0.102038	0.162029	0.0420474	0.0122764
1127	SFN	0.0528237	0.101963	0.18999	0.0139347	0.134289
1128	ZCRB1	0.00516892	0.101819	0.180864	0.0227741	0.0229565
1129	MRPS26	0.00054937	0.101707	0.183988	0.0194273	0.00361812
1130	DAPK2	0.00389562	0.101543	0.177762	0.0253241	0.0183199
1131	CPSF2	5.96874e-05	0.10138	0.159093	0.0436671	0.000534564
1132	NPM3	0.000886818	0.10136	0.182286	0.0204353	0.00543099
1133	MRPS18B	0.00625744	0.101281	0.183704	0.0188567	0.026825
1134	WDR18	0.00820183	0.10123	0.174952	0.0275083	0.0331397
1135	NUP153	3.4868e-05	0.101217	0.150364	0.05207	0.000332392
1136	DLST	0.000237774	0.101132	0.16067	0.0415952	0.00176616
1137	SGTA	0.00451745	0.101079	0.169283	0.032875	0.0206368
1138	TMC5	4.567e-06	0.100895	0.144397	0.0573933	5.41456e-05
1139	PDCD6	0.036575	0.100865	0.181367	0.0203632	0.10261
1140	MT-CYTB	0.00167923	0.100817	0.158592	0.0430421	0.00922329
1141	2410004B18RIK	3.25054e-05	0.100791	0.154415	0.0471675	0.000312598
1142	ELOVL1	0.00489277	0.100653	0.170472	0.0308332	0.0219659
1143	PLEK2	0.000110361	0.100609	0.160526	0.0406923	0.000918214
1144	MEAF6	5.14218e-05	0.100603	0.159134	0.0420721	0.000468595
1145	TUSC2	0.00033824	0.100587	0.159711	0.0414627	0.0023897
1146	WDR83OS	0.00267267	0.100514	0.179313	0.021716	0.0135523
1147	CAPRIN1	8.25855e-06	0.100305	0.183502	0.0171075	9.08634e-05
1148	NINJ1	0.000530071	0.100285	0.162937	0.0376334	0.00351075
1149	FAM46A	0.0084986	0.100264	0.166079	0.0344484	0.0339872
1150	NAV1	0.000160406	0.100193	0.149563	0.0508232	0.00126133
1151	CAND1	0.00027183	0.100061	0.159258	0.0408633	0.00197797
1152	PDRG1	0.00516336	0.0998338	0.163702	0.0359653	0.0229431
1153	PUM1	0.000329428	0.0996234	0.166243	0.0330039	0.00233944
1154	EHF	0.0002682	0.0996131	0.175264	0.0239618	0.00195701
1155	HNRNPH2	0.000174469	0.099408	0.163723	0.0350928	0.00135462
1156	KDELR2	1.51182e-05	0.0993417	0.18588	0.0128031	0.000157932
1157	S100A16	0.00932649	0.0992269	0.179961	0.0184928	0.036519
1158	WDR82	0.000453377	0.0992136	0.155269	0.0431579	0.00307671
1159	CAD	7.04296e-06	0.0991737	0.142023	0.0563243	7.9226e-05
1160	CTSB	0.00295411	0.0991674	0.180931	0.0174038	0.0146828
1161	WDR83	0.000475344	0.0990621	0.156143	0.041981	0.00320157
1162	FTSJ3	0.00104623	0.0989862	0.15911	0.0388624	0.00621506
1163	RAB35	0.000151295	0.0989617	0.150848	0.0470752	0.00120075
1164	USO1	5.03604e-06	0.098899	0.148869	0.0489285	5.87162e-05
1165	CENPM	0.000118852	0.0988636	0.150634	0.0470936	0.00097502
1166	NABP2	0.000223874	0.0988451	0.17518	0.0225103	0.00167996
1167	COQ7	0.00254816	0.0988104	0.171592	0.0260286	0.0130479
1168	MTHFD2	3.30174e-06	0.0985796	0.140859	0.0563003	4.02652e-05
1169	TMBIM6	0.0133824	0.0983772	0.172894	0.0238606	0.0481567
1170	TMEM160	8.23219e-05	0.0983348	0.174872	0.021798	0.00070495
1171	CWC15	0.0224954	0.0983345	0.179176	0.017493	0.0713851
1172	PIAS2	1.15995e-06	0.0982354	0.14155	0.0549208	1.57129e-05
1173	URAH	0.031878	0.0981529	0.173626	0.0226795	0.0925727
1174	RILPL2	3.78284e-05	0.0980356	0.161551	0.03452	0.000357349
1175	R3HDM1	3.58144e-05	0.0979996	0.159192	0.0368075	0.000340722
1176	DDOST	0.0674572	0.0979258	0.185633	0.0102191	0.160635
1177	IL13RA1	2.10859e-05	0.0979088	0.145793	0.0500244	0.000213148
1178	CCDC115	0.00125668	0.0978993	0.159149	0.0366493	0.00726271
1179	2024-03-05	8.544e-07	0.0978947	0.164544	0.0312452	1.18595e-05
1180	AK010878	4.1179e-05	0.0977439	0.149698	0.0457899	0.000383964
1181	RNF8	0.000145647	0.0977287	0.146393	0.0490641	0.00116163
1182	LSM10	0.000913076	0.0975683	0.152807	0.0423293	0.0055555
1183	CHORDC1	6.98812e-06	0.0975585	0.148395	0.0467219	7.87339e-05
1184	KRAS	0.000173393	0.0975582	0.170396	0.0247204	0.001347
1185	TMED5	0.00676611	0.0975287	0.164509	0.0305487	0.0285529
1186	NOP10	0.00379353	0.0974803	0.165063	0.0298972	0.0179297
1187	PKM	0.00280467	0.0974496	0.183972	0.0109275	0.0140644
1188	2510039O18RIK	0.000927352	0.0973022	0.161061	0.0335431	0.00563018
1189	USP18	1.74041e-14	0.0972974	0.129776	0.0648184	6.07242e-13
1190	PLA2G4A	8.8363e-06	0.0972528	0.158672	0.035834	9.64653e-05
1191	PFDN4	0.000253648	0.0972413	0.170336	0.0241465	0.00186242
1192	AKIP1	0.00272857	0.0972067	0.1597	0.0347134	0.0137909
1193	ERGIC1	0.00203785	0.0971688	0.161479	0.032859	0.0108007
1194	CDK16	0.000782118	0.097153	0.162346	0.0319599	0.0048704
1195	SAR1B	0.00089728	0.097144	0.178061	0.016227	0.00547598
1196	GOLT1B	1.25326e-05	0.0971304	0.141392	0.0528684	0.000132997
1197	MSH6	8.17472e-06	0.0971037	0.149641	0.0445662	9.00115e-05
1198	AIDA	8.63699e-06	0.0970347	0.142977	0.0510925	9.47307e-05
1199	CNOT6	0.000208564	0.0969009	0.161662	0.0321399	0.00157845
1200	MAD2L2	1.74642e-05	0.0967537	0.142892	0.0506158	0.000179155
1201	MTAP	1.88585e-05	0.0967355	0.142655	0.0508161	0.000192152
1202	SMARCC1	0.00452451	0.0967025	0.168224	0.0251807	0.0206556
1203	TMCO4	5.21858e-06	0.0965223	0.138398	0.054647	6.06434e-05
1204	SPTLC2	0.0011052	0.0965141	0.158005	0.035023	0.00650489
1205	GM4951	5.87149e-20	0.0964855	0.125714	0.0672571	3.12723e-18
1206	GALNT12	2.14292e-05	0.0964736	0.157324	0.0356235	0.000215997
1207	METTL9	0.0475203	0.0964256	0.176363	0.0164882	0.124496
1208	XIST	0.041998	0.0963617	0.185515	0.0072085	0.113259
1209	ATF4	0.0273857	0.0963501	0.16876	0.02394	0.082704
1210	RBM8A	0.0155367	0.0962781	0.17818	0.0143756	0.0541118
1211	AKIRIN1	0.000117031	0.0962742	0.14661	0.0459387	0.000963452
1212	ADO	0.00050118	0.0962737	0.150896	0.0416516	0.00334461
1213	FAM53A	0.0031616	0.096092	0.158248	0.0339357	0.0155656
1214	BCL11B	0.00216441	0.0960611	0.167531	0.0245908	0.0113474
1215	RPS6KB1	0.00482324	0.0959814	0.164327	0.027636	0.0216953
1216	DNAJC2	0.0586965	0.095966	0.177202	0.0147299	0.145469
1217	RANBP2	0.000112742	0.095963	0.142528	0.0493984	0.000934156
1218	SMEK1	0.000107291	0.0959479	0.1561	0.0357963	0.00089585
1219	EIF3G	0.0109992	0.0956944	0.174752	0.0166364	0.0415528
1220	TRIM30A	3.36522e-13	0.0956239	0.127458	0.06379	1.06573e-11
1221	SLF1	0.000632423	0.0955678	0.146355	0.0447801	0.00406607
1222	MRPL46	0.0103348	0.0955414	0.170567	0.0205156	0.0396933
1223	INO80E	6.09362e-06	0.0955016	0.152045	0.0389581	6.98308e-05
1224	CTSS	0.00642395	0.0954134	0.174606	0.0162214	0.0273802
1225	BCL7C	0.0248409	0.0951275	0.17675	0.0135054	0.0769824
1226	DUS2	0.000216518	0.0950931	0.144512	0.0456746	0.00163329
1227	FGFR1OP2	3.80121e-06	0.0950519	0.167704	0.0223999	4.58788e-05
1228	E130309D02RIK	0.000341407	0.0950278	0.146089	0.0439666	0.0024087
1229	ABT1	9.53602e-06	0.0950212	0.143213	0.0468293	0.000103862
1230	SSR4	0.000183334	0.0949115	0.159566	0.0302574	0.001408
1231	NPDC1	0.00104228	0.0948975	0.154973	0.0348215	0.00619683
1232	INIP	3.95627e-05	0.0948219	0.144076	0.045568	0.000371852
1233	LAPTM4A	0.0380054	0.0947984	0.178092	0.0115048	0.105216
1234	RBM12	1.10888e-06	0.0947759	0.1349	0.054652	1.51231e-05
1235	BAD	0.000155476	0.0947232	0.163397	0.0260489	0.00122749
1236	ZDHHC21	0.000600307	0.0946871	0.146168	0.0432064	0.00389341
1237	SHTN1	0.000348303	0.0946328	0.149123	0.0401426	0.0024463
1238	EDEM1	0.000372112	0.0945679	0.144246	0.0448895	0.00258767
1239	BRI3BP	0.00826059	0.0945427	0.160579	0.0285065	0.0332814
1240	CRK	0.00428235	0.0944077	0.160753	0.0280623	0.0197488
1241	ACO2	0.0378495	0.0943884	0.179494	0.00928291	0.104991
1242	PTPN11	0.000141852	0.0942957	0.141387	0.0472044	0.00113911
1243	FKBP2	0.000160481	0.0942815	0.182426	0.00613713	0.00126133
1244	SS18	3.99322e-05	0.0942663	0.146033	0.0424996	0.000374574
1245	TNF	7.0487e-15	0.0941591	0.123741	0.064577	2.53483e-13
1246	TRMT1L	0.00620482	0.094102	0.156953	0.0312505	0.02664
1247	PLGRKT	0.000944862	0.0938975	0.18096	0.00683482	0.00571674
1248	ST14	0.0118903	0.0938346	0.166366	0.0213035	0.044055
1249	FAAP20	5.05246e-05	0.093805	0.161713	0.0258975	0.000461016
1250	NLRC5	2.88446e-13	0.0937957	0.123884	0.0637074	9.17611e-12
1251	TMEM51	0.000210005	0.0937879	0.157916	0.0296601	0.00158799
1252	NOL8	1.28795e-05	0.0937693	0.139964	0.047574	0.000136473
1253	SPCS3	6.54274e-10	0.0937542	0.155155	0.0323531	1.43971e-08
1254	EVA1A	5.37861e-09	0.0936823	0.127968	0.0593965	1.05479e-07
1255	PAPOLA	0.00503435	0.0936708	0.174836	0.0125052	0.0224795
1256	ACIN1	0.000170676	0.0936074	0.176487	0.0107279	0.00133179
1257	DNAAF2	6.27656e-06	0.0933399	0.136527	0.0501528	7.18687e-05
1258	ANAPC15	0.000146122	0.093195	0.152529	0.0338614	0.00116475
1259	PUSL1	0.0001403	0.0930665	0.150889	0.0352436	0.00112858
1260	DONSON	7.47924e-06	0.0930269	0.134057	0.051997	8.32665e-05
1261	MDN1	2.16801e-05	0.0928989	0.136317	0.0494805	0.000218213
1262	DDX17	0.011481	0.0928882	0.169537	0.0162393	0.0428663
1263	BLOC1S2	0.000597499	0.0928144	0.166589	0.0190395	0.00388076
1264	NDUFA11	0.0796086	0.0927524	0.173271	0.0122341	0.181668
1265	FLOT2	2.76475e-06	0.0927032	0.13278	0.0526268	3.42211e-05
1266	RFC1	0.000177667	0.0926502	0.155535	0.0297655	0.00137413
1267	DCTD	0.000171515	0.0925982	0.148199	0.0369977	0.00133685
1268	CPSF6	0.0036745	0.0924205	0.163761	0.0210802	0.0174433
1269	FAM20C	3.33749e-10	0.0924102	0.125962	0.058859	7.75677e-09
1270	UBE2G2	2.42859e-06	0.0922688	0.136146	0.0483917	3.03771e-05
1271	ZRANB2	0.00473162	0.0921946	0.159448	0.0249415	0.0213788
1272	GFER	5.01477e-06	0.0921787	0.173717	0.0106405	5.85167e-05
1273	GIP	1.60594e-05	0.0921627	0.134808	0.0495173	0.000166527
1274	AHSA2	0.000762693	0.0921104	0.141924	0.0422965	0.00477951
1275	TRIOBP	6.34582e-05	0.0919951	0.145655	0.0383349	0.000563312
1276	HNRNPK	0.0181181	0.0919602	0.163657	0.0202631	0.06102
1277	TMEM107	0.000147746	0.0918267	0.146259	0.0373943	0.00117703
1278	SLC35A4	1.20005e-05	0.0917977	0.154302	0.0292938	0.00012793
1279	CAR12	0.00324118	0.0917311	0.14751	0.0359524	0.0158283
1280	CTCF	0.0134975	0.0916052	0.15641	0.0267999	0.0484525
1281	STK16	0.00785986	0.0914814	0.168035	0.014928	0.0319877
1282	CAMTA1	0.00178884	0.0914143	0.149936	0.0328929	0.0097153
1283	TBCC	0.00350175	0.0914075	0.148372	0.0344428	0.0167762
1284	RNF10	0.0104107	0.0913175	0.163814	0.0188214	0.0399305
1285	BSPRY	0.00491829	0.091246	0.174318	0.00817367	0.0220383
1286	HELZ2	3.22187e-08	0.0911884	0.126988	0.0553886	5.63466e-07
1287	UBE2V2	0.00622735	0.0910606	0.162195	0.0199266	0.0267123
1288	NOD1	9.98317e-07	0.0910256	0.130489	0.0515619	1.37083e-05
1289	RAB11A	0.0495337	0.0909577	0.173059	0.00885675	0.128457
1290	NAF1	7.29725e-07	0.090867	0.135565	0.0461684	1.02402e-05
1291	RRAGA	0.00280465	0.0908135	0.154077	0.0275495	0.0140644
1292	PPP1R11	0.0236237	0.0907745	0.167739	0.0138104	0.0740464
1293	MRPL50	0.00516355	0.0906766	0.168435	0.0129184	0.0229431
1294	CRLS1	0.0176948	0.090642	0.161469	0.0198151	0.0598237
1295	BMPR1A	0.00120844	0.0906306	0.146178	0.0350828	0.00702146
1296	SP5	0.0103718	0.0905224	0.150717	0.0303274	0.0398031
1297	RBM15	3.49052e-07	0.0904982	0.13941	0.0415859	5.23242e-06
1298	SAR1A	0.000182476	0.0904798	0.159262	0.0216975	0.00140346
1299	FAM173B	0.000128589	0.090335	0.135526	0.0451443	0.00104635
1300	CDC73	5.91063e-05	0.0903208	0.139176	0.0414653	0.000530373
1301	SQLE	0.00170933	0.0902169	0.142094	0.0383398	0.00935575
1302	YEATS4	0.000549015	0.090216	0.162801	0.0176307	0.00361748
1303	BRD2	0.0277831	0.0899931	0.163166	0.01682	0.0836349
1304	COMMD7	0.0277775	0.0899172	0.157361	0.0224736	0.0836349
1305	SDHAF2	0.00259567	0.0898701	0.14277	0.0369706	0.0132382
1306	AGGF1	0.000999001	0.0898493	0.147424	0.0322746	0.00599785
1307	ADRM1	0.00297282	0.0898204	0.163756	0.015885	0.014755
1308	CHCHD6	0.000149959	0.0898057	0.143712	0.0358996	0.00119264
1309	LUZP1	0.00903821	0.0896063	0.158067	0.0211454	0.0356022
1310	TXLNA	5.38697e-05	0.0895673	0.138163	0.0409719	0.000488639
1311	IDH3A	0.102219	0.0895425	0.172923	0.00616238	0.217918
1312	RPE	0.0014171	0.0894906	0.147	0.0319815	0.00804109
1313	CDC6	5.37794e-08	0.0894008	0.124189	0.054613	8.92788e-07
1314	SSU72	0.000460332	0.0892912	0.173571	0.00501182	0.00311488
1315	DAXX	3.40273e-05	0.0892801	0.138874	0.0396859	0.000325206
1316	PPP4R2	0.000347111	0.0892401	0.151707	0.026773	0.00243915
1317	SDCCAG3	0.000126927	0.0892076	0.138813	0.0396022	0.00103462
1318	PPIB	0.0297185	0.0891289	0.159102	0.0191557	0.0878114
1319	FAM120A	0.0564726	0.0891004	0.169886	0.00831442	0.141418
1320	PYCR2	0.00197825	0.0889812	0.145611	0.0323511	0.0105575
1321	SRRM1	5.63514e-06	0.0887651	0.171967	0.00556363	6.50006e-05
1322	CMPK2	7.95671e-08	0.088761	0.123491	0.0540305	1.29042e-06
1323	ASF1B	2.54418e-05	0.0886832	0.129916	0.0474508	0.000250868
1324	FIGNL1	2.24008e-07	0.0886307	0.124273	0.052988	3.42739e-06
1325	ZRSR2	0.00356439	0.0886306	0.152484	0.024777	0.0170125
1326	N4BP2L2	0.00996513	0.0886235	0.161689	0.0155576	0.0385156
1327	LARP4	0.000315065	0.0885472	0.150468	0.0266265	0.00224765
1328	FAM49B	0.00579091	0.088528	0.155908	0.0211482	0.0252484
1329	PDCD5	0.0401394	0.0885071	0.171365	0.00564865	0.109486
1330	1700017B05RIK	0.000201567	0.0884863	0.13291	0.0440625	0.00153534
1331	SUZ12	0.00111745	0.0884679	0.146098	0.0308381	0.0065678
1332	RAB18	0.00910774	0.0884477	0.155942	0.0209536	0.0358121
1333	MESDC2	1.21558e-06	0.0882913	0.149525	0.0270576	1.63562e-05
1334	RPAIN	0.000863521	0.088193	0.137459	0.038927	0.00530217
1335	RFWD3	0.000203116	0.0879609	0.137172	0.0387495	0.00154463
1336	RBM38	0.000857626	0.0878918	0.146402	0.0293818	0.00526828
1337	ASNS	0.000443429	0.0878276	0.147975	0.0276802	0.00302086
1338	PITPNA	0.052695	0.0876993	0.170646	0.00475247	0.134035
1339	PPARGC1B	0.00153159	0.0876032	0.137338	0.0378683	0.00855949
1340	MED8	0.0170422	0.0874881	0.156068	0.0189085	0.0582717
1341	APOL9A	1.91248e-10	0.0872693	0.118687	0.0558514	4.60232e-09
1342	STK39	0.00147223	0.0870933	0.144958	0.029229	0.00827381
1343	PTS	0.000327894	0.087025	0.170018	0.00403199	0.0023309
1344	1110038F14RIK	0.00142237	0.0869958	0.148494	0.0254977	0.00805609
1345	NIPA2	1.12527e-05	0.0869747	0.144236	0.0297138	0.000120323
1346	SMPDL3B	2.57422e-05	0.0869456	0.130015	0.0438763	0.000253652
1347	TIAL1	0.000683467	0.0868828	0.149923	0.0238425	0.00433871
1348	IFIT3	1.39283e-09	0.0867767	0.121675	0.0518786	2.94949e-08
1349	PPP1R15B	0.00176501	0.0865564	0.136696	0.0364169	0.00962301
1350	FAM57A	0.000519056	0.0864387	0.135059	0.0378187	0.00344917
1351	SIAH2	3.08551e-08	0.0861985	0.124349	0.0480478	5.40965e-07
1352	CPNE2	3.18914e-07	0.0861001	0.123836	0.0483642	4.80627e-06
1353	PTBP1	0.00808345	0.0860736	0.168946	0.00320113	0.0327555
1354	BC005561	0.00312546	0.0860591	0.155731	0.0163872	0.0154038
1355	EIF4G3	0.000677308	0.0860545	0.132434	0.0396749	0.00430544
1356	STOML2	0.00893331	0.0860282	0.167459	0.00459738	0.0353337
1357	MRPS11	0.000559795	0.0859782	0.152217	0.019739	0.00367473
1358	NR1H2	0.00517724	0.0859447	0.148796	0.0230933	0.0229862
1359	PSME4	0.00064221	0.0858294	0.147023	0.024636	0.00411395
1360	CDK9	0.00677513	0.0857706	0.15536	0.0161813	0.0285652
1361	HAP1	3.86379e-09	0.085605	0.117325	0.0538848	7.78348e-08
1362	TIMM22	0.00174039	0.085562	0.152917	0.018207	0.00949985
1363	SUDS3	0.0269385	0.0855438	0.164999	0.0060889	0.0816618
1364	KLF4	0.0017723	0.0855207	0.135335	0.0357066	0.00964408
1365	PRADC1	0.000181714	0.0854943	0.134346	0.0366422	0.00139873
1366	RANGRF	0.000281133	0.0854761	0.16413	0.00682248	0.00203449
1367	C1D	0.0308569	0.0854004	0.167433	0.00336783	0.0904102
1368	NDUFS4	0.103304	0.0852496	0.164115	0.00638431	0.219751
1369	ZFP638	0.00712793	0.0852109	0.139933	0.0304889	0.0297141
1370	PRPF4	0.000224503	0.085204	0.13128	0.0391276	0.0016836
1371	PHRF1	0.000400107	0.0850092	0.133251	0.0367673	0.00276321
1372	RABIF	8.32514e-05	0.084906	0.133132	0.0366804	0.000712043
1373	IMPA2	0.00592747	0.0848802	0.150938	0.0188224	0.0257162
1374	SEC23B	0.00055141	0.0847769	0.133926	0.0356275	0.00362816
1375	TRIM12A	9.63467e-05	0.0847631	0.126604	0.0429217	0.000815121
1376	CPTP	6.50165e-05	0.0846858	0.125814	0.0435579	0.000573884
1377	CDC25A	0.000661986	0.0846535	0.133264	0.0360432	0.00422332
1378	NDUFB10	0.086663	0.0843552	0.159817	0.00889334	0.1937
1379	JAK1	0.000747596	0.0842794	0.140349	0.0282098	0.00469493
1380	TGIF1	0.0126894	0.0842605	0.164066	0.00445456	0.0462481
1381	COX6A1	0.0195338	0.0841522	0.147325	0.0209791	0.0645206
1382	RUVBL1	0.0296322	0.084138	0.150636	0.0176398	0.0876436
1383	LYSMD2	2.69121e-06	0.0840556	0.139488	0.0286237	3.33696e-05
1384	NPEPPS	0.000886471	0.0839777	0.160614	0.00734137	0.00543099
1385	AZIN1	0.00934283	0.083824	0.141812	0.0258362	0.0365626
1386	TARS	0.000808568	0.0837946	0.142729	0.02486	0.00501291
1387	LUC7L	0.017485	0.0836817	0.146001	0.0213621	0.0593061
1388	RANGAP1	0.00483839	0.0836763	0.151647	0.015706	0.0217481
1389	ANKFY1	4.61592e-05	0.0836708	0.132129	0.0352128	0.000425324
1390	RLIM	0.000762374	0.0836596	0.136359	0.0309602	0.00477951
1391	RFWD2	0.0014924	0.0836296	0.149212	0.0180471	0.00836708
1392	RCC1	0.00324198	0.0835616	0.133903	0.0332207	0.0158283
1393	CTPS	0.000687968	0.083544	0.13627	0.0308178	0.0043653
1394	TMEM115	7.12815e-05	0.0833977	0.132559	0.0342368	0.000622927
1395	HK2	0.000177046	0.0833939	0.142405	0.0243832	0.00137008
1396	SIDT1	4.08514e-05	0.0832946	0.122631	0.0439585	0.000381923
1397	VMP1	0.147566	0.083282	0.168588	-0.00202404	0.282995
1398	THOC3	0.00117514	0.0829254	0.148281	0.0175696	0.00685914
1399	RCC2	0.0319568	0.0829137	0.15897	0.00685705	0.0927441
1400	CKAP4	1.24345e-05	0.0829037	0.122391	0.043416	0.000132055
1401	COPS7A	0.00711127	0.0828975	0.159195	0.00659965	0.0296711
1402	NENF	0.0014773	0.0828543	0.145059	0.0206495	0.00829566
1403	SLC30A5	2.97552e-05	0.0828539	0.131229	0.0344783	0.0002897
1404	NUAK2	7.22546e-05	0.0828207	0.129314	0.0363275	0.000629085
1405	ZPR1	0.00346939	0.0828031	0.142079	0.0235269	0.0166495
1406	4933434E20RIK	0.0229783	0.0828029	0.151196	0.0144097	0.0725341
1407	EED	0.0240968	0.0827989	0.144607	0.0209913	0.0751607
1408	GINS4	1.54508e-05	0.0827632	0.140019	0.0255076	0.000160595
1409	NPAT	6.26689e-07	0.0827497	0.11674	0.0487598	8.90989e-06
1410	BIRC5	0.0084118	0.0826887	0.158894	0.00648298	0.033736
1411	PYURF	0.00451696	0.0826757	0.153439	0.0119122	0.0206368
1412	ARHGEF16	0.00454282	0.0826496	0.141143	0.0241565	0.0206941
1413	PNO1	0.010092	0.0823881	0.146731	0.0180456	0.0389311
1414	PNN	0.116515	0.0822879	0.163936	0.000639844	0.239766
1415	CCT3	0.149615	0.0822336	0.165389	-0.000922162	0.285796
1416	SLC35A2	0.00184569	0.082161	0.136517	0.0278055	0.00997779
1417	PDIA4	0.00145045	0.0821407	0.156362	0.00791963	0.00818738
1418	MARF1	0.0172896	0.0821285	0.141881	0.0223763	0.0588357
1419	IGSF5	0.00251969	0.0820163	0.131407	0.0326253	0.0129351
1420	CUL1	0.00357023	0.0819272	0.146185	0.0176694	0.0170346
1421	TRIM12C	7.08426e-06	0.0815706	0.120152	0.0429894	7.95622e-05
1422	NSD1	0.00267827	0.0814762	0.134229	0.0287237	0.0135709
1423	ATAD3A	0.0023616	0.081476	0.153157	0.00979512	0.0122398
1424	BPGM	0.00263577	0.0812745	0.135518	0.0270307	0.0133941
1425	COX11	1.00585e-05	0.0812608	0.123376	0.0391461	0.000108878
1426	LUC7L3	0.0154052	0.0812033	0.164843	-0.00243652	0.0537623
1427	U2AF2	0.100987	0.0810999	0.155844	0.0063561	0.216328
1428	TM9SF2	0.000183433	0.0810937	0.159923	0.00226389	0.001408
1429	ACTR2	0.0175592	0.0810707	0.151788	0.0103529	0.059494
1430	MRPL38	0.00448319	0.0810061	0.161654	0.000358175	0.0205136
1431	UNC93B1	0.000999463	0.0809791	0.139354	0.022604	0.00599806
1432	POLA1	1.6586e-05	0.0809715	0.121461	0.0404823	0.000171482
1433	PHF23	0.00180565	0.0809466	0.132839	0.0290538	0.00978767
1434	GM17018	8.45327e-06	0.0809049	0.151153	0.0106573	9.29331e-05
1435	PRDM16	1.89659e-05	0.0807686	0.120576	0.0409612	0.000193106
1436	COA7	0.00402056	0.0807097	0.130921	0.0304984	0.0187818
1437	1110004E09RIK	0.000327089	0.0806347	0.146518	0.0147519	0.00232636
1438	FASTK	0.000930475	0.080594	0.138378	0.0228094	0.00564427
1439	EVI5	0.00534926	0.0805095	0.141388	0.0196307	0.0235861
1440	SPOUT1	0.00523564	0.0804779	0.134085	0.0268712	0.0232015
1441	COPS5	0.116589	0.0802987	0.157914	0.00268326	0.239883
1442	TTC19	0.0130414	0.0802837	0.143662	0.0169056	0.0472129
1443	AGPAT4	0.00141486	0.0802753	0.142548	0.018003	0.00803165
1444	CETN2	0.0289691	0.0802076	0.141517	0.0188984	0.0861911
1445	RAB21	0.000446136	0.0801318	0.129241	0.0310229	0.00303636
1446	ELF2	0.00593462	0.0801013	0.134638	0.0255644	0.0257313
1447	ANKRD13C	2.3089e-06	0.0800513	0.134024	0.0260782	2.89612e-05
1448	R3HDM4	6.57864e-05	0.0799737	0.155189	0.00475788	0.000579588
1449	RTN4RL1	4.51588e-05	0.0799474	0.121548	0.0383465	0.000416652
1450	POLR3E	0.00260643	0.079933	0.131662	0.0282043	0.0132786
1451	DNAJC5	0.00144901	0.0799201	0.140803	0.0190372	0.00818727
1452	SEC13	0.11095	0.0797772	0.161485	-0.00193085	0.231794
1453	CLIC4	2.66164e-05	0.0797445	0.121619	0.0378702	0.000260985
1454	TCF12	0.00408713	0.0796925	0.14114	0.0182453	0.0190173
1455	PCGF3	0.000839148	0.0796521	0.129045	0.0302595	0.00517966
1456	H2-M3	9.70744e-06	0.0796328	0.116074	0.0431913	0.000105321
1457	AGO2	0.00113869	0.079519	0.137987	0.0210511	0.00666577
1458	POLR1B	0.00155201	0.0794993	0.128691	0.0303074	0.00863925
1459	LAMTOR3	0.013618	0.0794092	0.135688	0.02313	0.0488102
1460	PKN2	0.0389326	0.079389	0.148823	0.00995484	0.107087
1461	CHIC2	0.00153433	0.0793442	0.151286	0.00740246	0.00857138
1462	TIMM8B	0.00165186	0.0791557	0.162302	-0.00399063	0.00909071
1463	CHAF1B	0.00480914	0.0790943	0.132882	0.0253067	0.0216735
1464	PDE12	8.14012e-06	0.0789721	0.122142	0.0358019	8.97008e-05
1465	KHDRBS1	0.0189804	0.07868	0.158221	-0.000860961	0.0632308
1466	TIMM17B	0.000370206	0.0785334	0.153079	0.00398771	0.00258079
1467	ACAT2	0.0108107	0.0785024	0.131503	0.0255017	0.0410583
1468	PSMD13	0.0990796	0.0784584	0.158279	-0.00136247	0.213427
1469	AMMECR1L	0.0011013	0.0784509	0.132193	0.0247087	0.00648466
1470	1110059E24RIK	0.00935541	0.078379	0.150778	0.0059805	0.0366017
1471	COA5	0.022358	0.0783712	0.135441	0.0213013	0.0710564
1472	AKT2	6.3485e-06	0.0783049	0.122297	0.0343127	7.24564e-05
1473	NIF3L1	0.00639016	0.0783019	0.128493	0.0281112	0.0272527
1474	EP400	0.000442926	0.0782946	0.134972	0.0216173	0.00301889
1475	MOB2	0.00298554	0.0782896	0.14605	0.010529	0.0148076
1476	ZNHIT2	0.00132543	0.0782055	0.128231	0.0281802	0.00759155
1477	NUDT4	0.00347983	0.0781956	0.142962	0.0134288	0.0166939
1478	IMP3	0.173305	0.078121	0.1604	-0.00415747	0.317173
1479	SCN2B	0.0330029	0.0780903	0.140783	0.0153973	0.0950347
1480	EPN1	0.00494844	0.0780718	0.159926	-0.0037822	0.0221381
1481	ATP6V1F	4.1461e-05	0.0780306	0.149203	0.00685817	0.000385826
1482	PSMC3IP	7.32392e-06	0.0780108	0.112937	0.0430842	8.17314e-05
1483	CARHSP1	0.0320436	0.0779847	0.160878	-0.00490838	0.0928999
1484	BSG	0.011221	0.0779425	0.140153	0.0157322	0.0421305
1485	DUS1L	0.0566278	0.0777481	0.143333	0.0121629	0.141705
1486	PHC2	0.000130531	0.0777366	0.127447	0.0280266	0.00105847
1487	RAB14	0.0829971	0.0776888	0.160311	-0.00493311	0.187443
1488	NFYA	5.28675e-06	0.077654	0.114178	0.0411302	6.11827e-05
1489	UTP11L	0.0460398	0.0776404	0.14935	0.00593122	0.121708
1490	TNFRSF1A	0.00159695	0.077633	0.134338	0.0209281	0.00885439
1491	PBK	0.00416496	0.0776203	0.126454	0.0287861	0.0193069
1492	RNMTL1	0.00112279	0.0775778	0.124884	0.0302714	0.00658709
1493	MAP2K2	0.0434688	0.0775431	0.157119	-0.00203301	0.116333
1494	TNFSF13B	6.98402e-07	0.0774353	0.110713	0.0441579	9.83991e-06
1495	ABHD17C	0.0185279	0.0774316	0.151171	0.00369208	0.0620731
1496	RAB19	0.00038952	0.0774201	0.123496	0.0313445	0.00270215
1497	TRIM25	0.00282742	0.0773228	0.132668	0.0219771	0.0141381
1498	EGLN1	4.56658e-06	0.0773042	0.116279	0.0383294	5.41456e-05
1499	CHERP	0.000152177	0.0770193	0.127701	0.026338	0.00120686
1500	HOOK1	0.0159533	0.0769952	0.161567	-0.00757636	0.0552104
1501	GJB2	0.000223899	0.0769392	0.123374	0.0305045	0.00167996
1502	ILKAP	0.0303668	0.0768581	0.147999	0.0057175	0.0893279
1503	MIEN1	0.0982057	0.0768493	0.155674	-0.00197495	0.211985
1504	TOR3A	0.00282174	0.0767532	0.122835	0.0306715	0.0141198
1505	UFM1	0.000111377	0.076696	0.148843	0.00454919	0.000925032
1506	MYO6	0.00638345	0.0766847	0.152219	0.00115015	0.0272323
1507	ALG14	0.00268252	0.0766235	0.123184	0.0300631	0.0135875
1508	AHCYL2	0.0705462	0.076567	0.144389	0.00874464	0.165767
1509	LSM1	0.0134153	0.0765268	0.147823	0.00523076	0.048256
1510	PIK3IP1	5.36977e-05	0.076519	0.113816	0.0392216	0.000487439
1511	ZWINT	0.021028	0.0765021	0.13861	0.0143943	0.0681122
1512	VWA5A	0.000406507	0.0763606	0.116768	0.0359538	0.00280191
1513	SERPINA10	8.00269e-06	0.0762508	0.110852	0.0416494	8.83248e-05
1514	SKAP2	7.00332e-05	0.0762381	0.121401	0.0310751	0.000613161
1515	PELP1	0.0105782	0.0762284	0.127765	0.024692	0.0404074
1516	MITD1	0.0012893	0.0762168	0.129801	0.0226322	0.00741464
1517	ATP6V0B	0.0113814	0.0762043	0.156925	-0.00451662	0.0425849
1518	GALNT1	0.000230913	0.0761425	0.134997	0.0172878	0.00172065
1519	ABCD3	0.000401271	0.0761305	0.141952	0.0103085	0.00276989
1520	SRPK1	0.00518039	0.0760353	0.155752	-0.00368123	0.0229929
1521	YWHAB	0.000107821	0.0759891	0.158113	-0.00613431	0.000899749
1522	DDI2	0.00341564	0.0759618	0.129376	0.0225476	0.0164737
1523	SP100	4.77775e-09	0.0759574	0.104815	0.0470999	9.44866e-08
1524	C2	1.99381e-06	0.0758886	0.108775	0.0430022	2.54923e-05
1525	SLC25A22	4.84921e-06	0.0758873	0.113903	0.0378711	5.6868e-05
1526	FBXW2	0.00509424	0.0758711	0.140263	0.0114792	0.0226893
1527	UBE2Q2	0.00453165	0.0758309	0.125866	0.025796	0.020665
1528	4430402I18RIK	6.49112e-05	0.0757596	0.112697	0.0388227	0.000573315
1529	ELOVL6	0.0128291	0.0757502	0.127828	0.0236721	0.0466487
1530	LBR	0.00599713	0.0757335	0.150191	0.00127591	0.0259304
1531	PRDX2	0.0182489	0.075418	0.141575	0.00926081	0.0613429
1532	MUC3A	0.00824756	0.0753416	0.136719	0.0139639	0.033248
1533	OXNAD1	5.46503e-05	0.0752915	0.119241	0.0313416	0.000494809
1534	PARP11	1.41559e-05	0.0752179	0.114309	0.0361269	0.000148876
1535	PFDN1	0.0240184	0.0751507	0.159624	-0.00932237	0.0749662
1536	NRAS	0.013157	0.0751292	0.140855	0.00940351	0.0475214
1537	MED30	0.00739753	0.0750923	0.139763	0.0104213	0.0306112
1538	TMED7	0.00471706	0.0750796	0.14867	0.00148914	0.0213542
1539	SLC25A19	0.000290874	0.0750543	0.115695	0.034414	0.00209635
1540	ORC4	0.000722555	0.0750486	0.121083	0.0290144	0.0045519
1541	E2F1	0.000673514	0.0749336	0.116338	0.0335296	0.0042852
1542	PAK1	0.0330608	0.0749216	0.137608	0.0122352	0.0951507
1543	PPP1R35	0.000452597	0.0748729	0.131878	0.0178677	0.00307438
1544	TJP2	0.000104276	0.0748401	0.135645	0.0140347	0.000874315
1545	SMAD1	0.00010697	0.0748084	0.140405	0.009212	0.000893702
1546	FAM103A1	0.0164216	0.0747768	0.153852	-0.00429795	0.0565041
1547	PDXDC1	0.00600726	0.0747404	0.14742	0.00206089	0.0259662
1548	CNOT4	0.0107138	0.0747231	0.129543	0.0199036	0.0408145
1549	POLDIP3	0.00278713	0.0746473	0.124437	0.024858	0.0140064
1550	YTHDC1	0.00455805	0.0746311	0.140638	0.00862412	0.0207548
1551	ATM	0.00154782	0.0745298	0.117233	0.0318266	0.00862621
1552	ANP32E	0.0206248	0.0744076	0.149013	-0.000198124	0.0671307
1553	AMD1	0.00665189	0.0743569	0.122179	0.0265354	0.0281385
1554	EEF2KMT	0.0269947	0.0743498	0.136579	0.0121208	0.0817058
1555	TSEN34	0.206806	0.0743428	0.156772	-0.00808646	0.356709
1556	EPB41L2	0.00696213	0.0743088	0.129891	0.0187269	0.02917
1557	SEC11A	0.160141	0.0743025	0.155706	-0.00710139	0.300834
1558	TNFAIP8	1.56719e-05	0.0742797	0.113071	0.0354881	0.000162749
1559	IFI27	0.0265744	0.0742614	0.13074	0.0177827	0.0808444
1560	TELO2	0.00188628	0.0742335	0.12491	0.0235566	0.0101582
1561	NFIX	5.05462e-06	0.0741813	0.136496	0.0118665	5.88353e-05
1562	PCBD1	0.00120241	0.0741441	0.158105	-0.00981646	0.00698928
1563	TRAPPC6B	0.0099821	0.0740799	0.134646	0.0135141	0.0385706
1564	A230050P20RIK	0.000109533	0.0739945	0.110746	0.0372429	0.000912407
1565	NUP210	0.00371693	0.0739735	0.119995	0.0279518	0.017615
1566	TMX1	0.016629	0.0739464	0.132775	0.0151176	0.0571269
1567	GPAT4	2.21543e-05	0.0739188	0.122975	0.0248624	0.00022219
1568	CREB1	0.000274952	0.0738945	0.127288	0.0205005	0.00199695
1569	SARNP	0.131272	0.0738857	0.153828	-0.00605669	0.260378
1570	TCP1	0.0489974	0.0738508	0.147195	0.00050709	0.127442
1571	COMTD1	4.32695e-05	0.0738314	0.140409	0.00725358	0.000400799
1572	TRMT2A	0.0104781	0.07379	0.129634	0.0179461	0.0401451
1573	COPS8	0.0217157	0.0737573	0.134415	0.0130992	0.0696181
1574	TNS4	0.000683309	0.0737288	0.114195	0.0332629	0.00433871
1575	RNF19B	2.75119e-06	0.073653	0.110398	0.0369084	3.40833e-05
1576	MESDC1	0.000644192	0.0736327	0.137135	0.0101309	0.00412476
1577	PPP1R37	0.00145003	0.0736193	0.12765	0.0195887	0.00818738
1578	CBY1	0.000378937	0.07359	0.118802	0.0283776	0.00263252
1579	NIPSNAP3B	0.000947859	0.0735705	0.147369	-0.000228169	0.0057324
1580	COPE	0.165599	0.0735637	0.153853	-0.00672525	0.308042
1581	TRIAP1	0.0222725	0.0735356	0.142216	0.00485518	0.0708537
1582	APOL10B	6.2498e-14	0.07348	0.0986906	0.0482693	2.10235e-12
1583	TXNDC5	0.000389535	0.0734408	0.142618	0.00426418	0.00270215
1584	TATDN2	0.000301317	0.0733801	0.115463	0.031297	0.00216164
1585	SAMD9L	3.4076e-09	0.0733234	0.101748	0.0448984	6.94409e-08
1586	ABHD13	4.67845e-06	0.0733233	0.120694	0.0259525	5.5234e-05
1587	YIPF5	0.00030696	0.0732774	0.130818	0.0157365	0.0021954
1588	AP3S1	0.0122108	0.0732047	0.152756	-0.00634613	0.044891
1589	INTS7	0.00191871	0.0731628	0.126355	0.0199709	0.0103052
1590	APOL7A	2.16828e-10	0.0731553	0.100206	0.0461041	5.16749e-09
1591	GNAI2	0.0652099	0.0731176	0.155316	-0.00908085	0.156902
1592	ISX	0.000924193	0.0730721	0.128602	0.0175423	0.00561912
1593	FAM208B	4.11603e-06	0.073042	0.110317	0.035767	4.93819e-05
1594	CNPY3	0.00596898	0.0730298	0.1249	0.0211599	0.0258325
1595	KPNA4	0.00269097	0.0729771	0.126232	0.0197224	0.0136205
1596	RPIA	0.000410666	0.0729227	0.146397	-0.000551877	0.00282642
1597	SEC31A	0.00606845	0.0728931	0.141844	0.00394244	0.0261744
1598	CCDC59	0.000181742	0.0728407	0.142121	0.00356082	0.00139873
1599	BOLA1	0.0792559	0.0726894	0.151108	-0.00572934	0.181059
1600	ENGASE	0.00516427	0.0726651	0.13375	0.0115801	0.0229431
1601	ALAD	0.0157429	0.0726488	0.15165	-0.00635203	0.0546704
1602	FADS1	0.0354478	0.0726486	0.129595	0.0157027	0.100288
1603	ZNFX1	0.000121405	0.072636	0.109325	0.0359468	0.000992484
1604	PHB	0.0155397	0.0726123	0.154655	-0.00943032	0.0541118
1605	1810037I17RIK	0.0333633	0.0725549	0.155649	-0.0105392	0.0958172
1606	B4GALT3	0.00047542	0.0724886	0.129821	0.0151565	0.00320157
1607	GSDMD	0.000148566	0.0724539	0.122473	0.0224349	0.00118289
1608	SZRD1	0.000213351	0.072453	0.13666	0.00824572	0.00161113
1609	MED4	0.00021853	0.0724096	0.123925	0.0208937	0.00164582
1610	MRPL16	0.00100924	0.0723906	0.136832	0.00794881	0.00604898
1611	TTC39B	0.000651629	0.0723238	0.119059	0.0255887	0.00416859
1612	NFIC	0.00363865	0.0722794	0.120473	0.0240857	0.0173199
1613	DDX27	0.00519757	0.0722102	0.138329	0.00609097	0.0230473
1614	ZCCHC2	6.72081e-05	0.0721923	0.10982	0.0345649	0.000590874
1615	ERP29	0.0591626	0.0721754	0.154151	-0.00980029	0.146407
1616	GPX4	0.060344	0.0721699	0.147041	-0.00270163	0.148703
1617	FRYL	0.0148222	0.0721307	0.145538	-0.00127641	0.0521039
1618	GOLGB1	0.142452	0.0720942	0.147009	-0.00282022	0.275694
1619	PANK2	0.00216225	0.0720606	0.127232	0.0168888	0.0113438
1620	MRPL14	0.0156636	0.0720293	0.151804	-0.00774522	0.0544355
1621	GATAD1	0.000418476	0.0719828	0.143729	0.000236472	0.00287314
1622	UPP1	7.21266e-06	0.0719116	0.111515	0.0323081	8.06412e-05
1623	ATP10B	0.0214049	0.0719002	0.133784	0.0100162	0.0689122
1624	PITPNB	0.0213108	0.0718806	0.125966	0.0177952	0.0687407
1625	IMP4	0.0666292	0.0718509	0.150451	-0.00674953	0.159228
1626	C1GALT1	0.00942465	0.0718375	0.124797	0.0188777	0.0368213
1627	RAD1	0.000117615	0.0717792	0.117817	0.0257412	0.000967689
1628	RBL1	0.000245223	0.0717665	0.109279	0.0342536	0.00181573
1629	EIF3A	0.0492149	0.0717447	0.152894	-0.00940454	0.127748
1630	MYD88	0.00105161	0.0716318	0.113345	0.0299183	0.00623646
1631	UBE2T	0.000128685	0.071564	0.111802	0.031326	0.00104652
1632	B4GALT5	0.000106452	0.0715002	0.10697	0.0360309	0.000890963
1633	IRF9	0.00621196	0.0714868	0.119436	0.0235378	0.0266625
1634	PINX1	0.00346929	0.0714388	0.117579	0.0252982	0.0166495
1635	NOP9	0.00355138	0.0713917	0.120413	0.02237	0.0169677
1636	RANBP3	0.00429869	0.0713158	0.120282	0.0223496	0.0198008
1637	ZFP664	0.0103875	0.0712525	0.125909	0.0165962	0.0398522
1638	COQ5	0.0481484	0.0712139	0.130474	0.0119537	0.125772
1639	MSL2	0.0111417	0.0711899	0.123155	0.0192245	0.0419101
1640	AXIN1	0.00164469	0.0710854	0.115409	0.0267614	0.00906433
1641	AMICA1	0.0787025	0.0710233	0.171853	-0.0298069	0.180029
1642	TXNDC11	0.000137582	0.0710192	0.118862	0.0231768	0.00110989
1643	ZFP131	0.00304444	0.0709938	0.119171	0.0228171	0.0150732
1644	RETNLB	1.31601e-12	0.0709731	0.0951485	0.0467978	3.9371e-11
1645	MRPS23	4.06617e-05	0.0709587	0.145252	-0.0033346	0.000380593
1646	DCTN3	0.00111781	0.070942	0.155247	-0.0133629	0.0065678
1647	VPS4B	0.0861167	0.0709246	0.13786	0.00398914	0.192755
1648	USP34	0.0170451	0.0707081	0.132318	0.00909796	0.0582717
1649	SYNE4	0.000354216	0.070707	0.128513	0.0129012	0.00248039
1650	PDS5B	7.93783e-06	0.0705876	0.109675	0.0315003	8.77467e-05
1651	STX7	0.00617684	0.0705644	0.132693	0.00843614	0.0265523
1652	HNRNPLL	0.0733808	0.070417	0.132688	0.0081455	0.170489
1653	NUDT21	0.0180243	0.0704099	0.147189	-0.00636925	0.0607477
1654	LRRC47	0.000810213	0.0703467	0.12166	0.0190332	0.00502089
1655	ETNK1	0.000175672	0.0703464	0.112613	0.0280798	0.00136108
1656	STK40	0.000138196	0.0702851	0.113218	0.0273526	0.00111405
1657	SLC25A25	0.00057329	0.0702498	0.115316	0.0251831	0.0037487
1658	MORC3	0.000697719	0.0702456	0.112652	0.0278391	0.00441522
1659	UBE2F	0.00106412	0.0702428	0.125683	0.0148029	0.00630536
1660	DNAJC25	0.000414264	0.0701346	0.111073	0.0291966	0.00284979
1661	EIF4H	0.0116091	0.0700563	0.152945	-0.0128327	0.0432298
1662	LIMD1	0.0500574	0.0699881	0.135187	0.00478929	0.129505
1663	SEC61A2	0.00152563	0.0699375	0.126487	0.0133881	0.00852956
1664	RAD51	0.000374719	0.0697898	0.112327	0.0272524	0.00260451
1665	FBXO45	3.11042e-08	0.0697501	0.105279	0.0342211	5.44653e-07
1666	CCNL1	0.0297983	0.0697053	0.137412	0.00199896	0.0880054
1667	COG8	0.00273819	0.0696551	0.134644	0.00466612	0.0138247
1668	HMGA2	0.000934136	0.0695857	0.122503	0.0166687	0.00565428
1669	NCBP2	0.000240474	0.0695734	0.132669	0.00647763	0.00178527
1670	FAM96B	0.0162256	0.0695681	0.142606	-0.00347015	0.0560287
1671	SENP1	7.95452e-05	0.0695371	0.114391	0.0246828	0.000684507
1672	SGPP2	1.76964e-05	0.0695161	0.13074	0.00829251	0.00018123
1673	PDAP1	0.00117797	0.0694471	0.156141	-0.0172473	0.00687282
1674	UBA1	0.0356523	0.0693603	0.144332	-0.00561103	0.100664
1675	NAP1L4	0.00056961	0.0693456	0.139282	-0.000591231	0.00372872
1676	MB21D1	0.000225118	0.0693303	0.105466	0.0331951	0.00168731
1677	MOGS	0.0250158	0.0693287	0.123988	0.0146699	0.0772951
1678	ALKBH1	0.0209418	0.0692848	0.138266	0.000303338	0.0678954
1679	UBR5	0.00655062	0.0692684	0.126687	0.0118495	0.0278593
1680	EMSY	0.00194124	0.0692208	0.114339	0.0241024	0.0104063
1681	TCIRG1	0.000711361	0.0691965	0.110454	0.0279385	0.00448339
1682	HACD1	0.0391198	0.0691781	0.154749	-0.0163924	0.107455
1683	PPAT	0.00453246	0.0691723	0.112454	0.0258909	0.020665
1684	NFKB1	0.00850897	0.0690143	0.134105	0.0039231	0.0340181
1685	GOLGA7	0.00338634	0.0690118	0.138957	-0.000933209	0.0163757
1686	CCDC3	0.00317714	0.0689965	0.111104	0.0268892	0.0156048
1687	NUP43	0.0293926	0.0689686	0.122408	0.0155296	0.0871366
1688	RPF2	0.000823177	0.0689065	0.132024	0.00578919	0.00509001
1689	AGPAT2	0.0965439	0.0688878	0.135922	0.00185389	0.209453
1690	CYB561	0.0310643	0.0688491	0.138065	-0.000367141	0.0908666
1691	PARVA	0.0261613	0.0688112	0.120643	0.0169792	0.0798987
1692	OTUD4	0.000397525	0.0688038	0.122098	0.0155091	0.00274673
1693	OARD1	0.0119053	0.0686947	0.14597	-0.00858035	0.044099
1694	NADK	0.0702789	0.0686693	0.132564	0.00477457	0.165344
1695	RBM10	0.0193192	0.0686483	0.125191	0.0121051	0.0640733
1696	DNAJA2	0.040426	0.0685681	0.149753	-0.0126163	0.110054
1697	USP36	0.0011459	0.068548	0.109342	0.0277536	0.00670237
1698	ZCCHC11	0.00689115	0.0685231	0.11979	0.0172564	0.0289502
1699	TMEM33	0.039248	0.0685001	0.150055	-0.0130551	0.107649
1700	NOC2L	0.0126166	0.0684664	0.139753	-0.00282062	0.0460502
1701	PAFAH1B2	0.00103595	0.0684632	0.125332	0.0115947	0.00616965
1702	RNF145	0.00392676	0.0682677	0.115896	0.0206391	0.0184354
1703	CSDE1	0.000983361	0.0682603	0.149943	-0.0134226	0.00591658
1704	ARFIP2	0.00350594	0.0682592	0.124639	0.0118794	0.0167905
1705	IMPAD1	0.0295026	0.06815	0.130151	0.00614897	0.0873892
1706	HPRT	0.0489152	0.06814	0.15111	-0.0148301	0.127252
1707	INCENP	5.70274e-05	0.0680229	0.108634	0.0274117	0.000513685
1708	LSM12	0.00483961	0.0680066	0.132942	0.00307119	0.0217481
1709	M6PR	0.000129585	0.0679568	0.147109	-0.0111954	0.00105201
1710	PCGF5	0.000511677	0.0679531	0.104651	0.0312557	0.00340981
1711	VARS	0.0203997	0.0679176	0.14359	-0.00775457	0.0666141
1712	ANAPC1	0.00555023	0.0679075	0.122188	0.0136266	0.0243801
1713	SMS	0.00435845	0.0678827	0.130906	0.00485978	0.0200275
1714	WSB2	0.0017683	0.0678375	0.118964	0.0167114	0.0096322
1715	CASP7	0.00166636	0.0677543	0.129243	0.00626595	0.00915976
1716	GM12185	3.2074e-14	0.0676685	0.0920601	0.0432769	1.09199e-12
1717	PPIG	0.247444	0.0676394	0.149007	-0.0137279	0.404335
1718	DYNC1H1	0.0208499	0.0676376	0.13744	-0.00216481	0.0676599
1719	PRRC2C	0.0648287	0.0676332	0.147046	-0.0117795	0.156222
1720	SELENOH	0.00197919	0.0676105	0.156886	-0.021665	0.0105575
1721	ATP1B3	0.00099403	0.0675726	0.128177	0.00696828	0.00597055
1722	CEP295	8.17246e-05	0.06754	0.107661	0.0274191	0.000701116
1723	SYS1	0.0194769	0.0674294	0.146098	-0.0112395	0.0643983
1724	D17WSU92E	0.0674087	0.067426	0.126001	0.00885085	0.160593
1725	GOLM1	0.0493779	0.067418	0.139543	-0.00470729	0.128124
1726	KRIT1	0.000275691	0.0673586	0.131637	0.00308072	0.00200025
1727	CCNY	0.0231245	0.0673485	0.117467	0.0172298	0.0728555
1728	PIKFYVE	1.42591e-05	0.0673208	0.100238	0.0344033	0.000149736
1729	TM2D1	0.000141576	0.0672108	0.126511	0.0079104	0.00113754
1730	PRKRIR	0.000116263	0.0671319	0.124197	0.010067	0.000958757
1731	IFT20	0.0479981	0.0670801	0.144051	-0.00989088	0.125481
1732	NFYB	0.000807295	0.0670674	0.116989	0.0171453	0.00500943
1733	SVBP	0.064891	0.0670661	0.136247	-0.00211453	0.156319
1734	1300002E11RIK	0.067853	0.0670518	0.125377	0.00872628	0.161271
1735	GEMIN7	0.00328249	0.0670131	0.136899	-0.00287236	0.0159872
1736	MUM1	0.000162719	0.0669507	0.121352	0.0125499	0.00127536
1737	THAP11	0.00367886	0.066936	0.126073	0.00779895	0.0174581
1738	ATAD1	0.0366688	0.0669163	0.133489	0.000343111	0.102812
1739	POLR1A	0.00908831	0.0668848	0.112943	0.0208264	0.0357457
1740	CABLES2	0.00658252	0.0668826	0.112364	0.0214008	0.0279459
1741	AP4S1	0.0574373	0.0668365	0.123521	0.0101524	0.143196
1742	MAPK6	0.000486333	0.0668046	0.110195	0.0234145	0.00326256
1743	MOB1A	0.0207056	0.0666984	0.128476	0.00492083	0.0673317
1744	SPOP	0.0779142	0.0666659	0.135516	-0.00218406	0.178732
1745	TAF5L	0.00254556	0.0665294	0.120498	0.0125604	0.01304
1746	PEX11A	0.00146254	0.0664904	0.105218	0.0277632	0.00823563
1747	MIER1	0.000323097	0.0663218	0.127916	0.00472754	0.00230145
1748	PPM1H	2.33335e-05	0.0662821	0.108068	0.0244964	0.000232031
1749	BCL2L12	0.00239295	0.0662698	0.122328	0.0102115	0.012384
1750	ARFGEF3	0.000276795	0.0661928	0.109294	0.0230914	0.0020062
1751	CACFD1	0.00394082	0.0661455	0.128642	0.00364883	0.0184953
1752	NACC1	0.000478702	0.0660564	0.114147	0.0179658	0.00322005
1753	HGH1	0.0138472	0.0660053	0.114358	0.0176526	0.0494155
1754	MYBL2	0.00080819	0.0659909	0.103139	0.028843	0.00501278
1755	MED31	0.00898557	0.0658467	0.111376	0.0203179	0.0354805
1756	PRR5	0.00618042	0.065837	0.119759	0.0119152	0.0265596
1757	MED29	0.0321214	0.0658283	0.129988	0.00166835	0.0930679
1758	SMNDC1	0.0355536	0.0657868	0.117284	0.0142893	0.100506
1759	TMED1	5.35855e-05	0.0657543	0.119906	0.0116031	0.000486782
1760	NUP188	0.000202173	0.0656174	0.103085	0.0281499	0.00153912
1761	EZR	0.0139322	0.0654938	0.141582	-0.0105948	0.0496328
1762	PFAS	0.0162016	0.0654818	0.112575	0.0183881	0.0559731
1763	MPTX2	2.53907e-06	0.0654762	0.099628	0.0313244	3.15946e-05
1764	SEL1L	0.0402496	0.0653344	0.118058	0.0126106	0.109727
1765	STOM	2.5201e-06	0.0653079	0.0944431	0.0361727	3.14141e-05
1766	ATG4B	0.0124722	0.0652443	0.11751	0.0129785	0.0456221
1767	STK11	0.00866355	0.0651891	0.133091	-0.00271287	0.0344703
1768	PYY	1.69617e-05	0.065115	0.100745	0.0294853	0.000174724
1769	TMSB4X	0.0400366	0.0650649	0.119889	0.0102407	0.109227
1770	SHB	0.0023857	0.0650595	0.105311	0.0248081	0.0123556
1771	PANX1	0.0325398	0.0649821	0.118689	0.0112755	0.0940285
1772	DDX31	2.23848e-06	0.0649449	0.0945452	0.0353445	2.81531e-05
1773	TNFAIP1	0.0379603	0.0648138	0.129205	0.00042294	0.105144
1774	RASD1	1.3865e-05	0.064736	0.0954556	0.0340164	0.000146363
1775	BCL2	0.00896327	0.0647175	0.117353	0.0120822	0.0354223
1776	UAP1	0.046305	0.0647092	0.12959	-0.000171634	0.122292
1777	TMED3	0.00139069	0.0646984	0.134469	-0.00507218	0.00791358
1778	DHODH	0.00228646	0.0646979	0.114242	0.015154	0.0118722
1779	POLD3	0.0296945	0.0646405	0.11444	0.014841	0.0877726
1780	GNB2	0.00529581	0.0645762	0.138049	-0.00889627	0.0234165
1781	NUP50	0.00391596	0.0645451	0.11531	0.0137805	0.0183909
1782	AP1G1	0.00700578	0.0643867	0.113207	0.015566	0.0293005
1783	MPHOSPH6	0.00527954	0.0643759	0.12115	0.0076017	0.0233646
1784	POM121	0.00944359	0.0642575	0.107521	0.0209945	0.0368748
1785	EPHB3	0.0476012	0.0642323	0.125997	0.00246772	0.124606
1786	H3F3B	0.00907704	0.0641273	0.119468	0.00878653	0.0357303
1787	MRPL54	0.0743935	0.0641189	0.142249	-0.0140107	0.172274
1788	DHCR24	0.00155112	0.0641015	0.122785	0.00541792	0.00863773
1789	ZFP800	0.00403559	0.0640919	0.10732	0.0208638	0.0188332
1790	POLD1	0.00746456	0.0640806	0.11622	0.0119407	0.0308069
1791	TMEM70	0.00131144	0.0640504	0.139648	-0.0115475	0.0075235
1792	SMN1	0.00801539	0.0640398	0.128166	-8.64426e-05	0.0325359
1793	PNKD	0.0165954	0.0639926	0.14424	-0.0162551	0.0570255
1794	HECTD1	0.0684544	0.0639568	0.12757	0.000343862	0.162399
1795	DPH2	0.000263974	0.0639561	0.0979732	0.029939	0.00193219
1796	ZC3H7A	0.00108651	0.0639344	0.120386	0.00748287	0.00641251
1797	E130012A19RIK	6.43059e-05	0.0639208	0.0981282	0.0297134	0.000569358
1798	DNAJB9	0.000534613	0.0638737	0.102384	0.0253639	0.00353917
1799	PPP1CC	0.0176722	0.063781	0.147821	-0.0202595	0.0597617
1800	CNPY2	0.0913928	0.0634838	0.145284	-0.0183162	0.201296
1801	ELOVL5	0.0288236	0.0634556	0.117461	0.00945052	0.0858691
1802	CENPV	8.12768e-05	0.0633977	0.147321	-0.0205254	0.000698553
1803	SNRNP27	0.16962	0.0633903	0.139366	-0.0125856	0.31316
1804	TMEM60	0.0383424	0.0633332	0.124299	0.00236753	0.105878
1805	CTDNEP1	0.051479	0.0633073	0.128578	-0.00196335	0.13204
1806	TMEM129	0.000877108	0.0632813	0.0993746	0.0271879	0.00537855
1807	MS4A8A	0.372204	0.0632619	0.151892	-0.0253678	0.540601
1808	PLEKHA2	0.00485048	0.0632417	0.116167	0.0103161	0.021783
1809	VPS37A	8.01645e-07	0.0631822	0.100151	0.0262135	1.11603e-05
1810	MCM7	0.072824	0.0630932	0.143346	-0.0171594	0.169529
1811	RALBP1	0.134123	0.0630461	0.143444	-0.017352	0.264241
1812	TRIM35	0.00054032	0.0630083	0.0989428	0.0270738	0.00357191
1813	BRWD1	0.0467124	0.0629653	0.118201	0.00772944	0.122955
1814	ARL6IP4	0.00379686	0.0629631	0.140794	-0.0148678	0.0179394
1815	UTP18	0.00299157	0.0629627	0.11388	0.012045	0.0148323
1816	HSD17B12	0.00204012	0.0629059	0.142242	-0.0164306	0.0108046
1817	EI24	0.0618211	0.0627975	0.132789	-0.00719388	0.15115
1818	ZDHHC16	5.00995e-05	0.0627846	0.113174	0.0123955	0.000458029
1819	ZBED4	4.40727e-05	0.0627657	0.095657	0.0298744	0.000407701
1820	TRNAU1AP	4.77998e-05	0.0627261	0.129031	-0.00357901	0.000437859
1821	RPS6KA4	0.000878035	0.062651	0.0978147	0.0274873	0.00538189
1822	FPGS	0.00698664	0.062525	0.103797	0.0212534	0.0292465
1823	D030056L22RIK	0.00323364	0.0625137	0.111127	0.0139008	0.0157992
1824	MNX1	0.000118367	0.062468	0.102013	0.0229235	0.000972743
1825	UBE2W	0.00121083	0.0624556	0.108355	0.0165567	0.00703241
1826	B4GALT1	2.73047e-08	0.0624435	0.11758	0.00730719	4.81721e-07
1827	TRIM37	0.00102163	0.062436	0.103358	0.0215137	0.00610246
1828	TCF20	0.000404973	0.062371	0.0986138	0.0261283	0.0027927
1829	SUPT16	0.00532075	0.0623673	0.127955	-0.00322002	0.0234898
1830	UBAP2L	0.0352027	0.062355	0.134664	-0.00995423	0.0997351
1831	GRK6	0.00322698	0.0623263	0.120894	0.00375813	0.015777
1832	RPA3	0.0323917	0.0622931	0.142297	-0.0177104	0.0936741
1833	TRAPPC4	0.00264746	0.062238	0.140035	-0.0155593	0.013439
1834	SNF8	0.00282989	0.0622039	0.142768	-0.0183603	0.0141454
1835	CCDC117	2.2858e-05	0.0620656	0.0980859	0.0260453	0.000227947
1836	AUH	0.0174486	0.0620399	0.117565	0.00651453	0.0592333
1837	4833439L19RIK	0.0121754	0.0620057	0.118289	0.00572253	0.0448163
1838	CSTF3	0.000612611	0.06196	0.116108	0.0078121	0.00396225
1839	FAM179B	0.000152461	0.0618996	0.102979	0.02082	0.00120843
1840	9430038I01RIK	0.000466789	0.0618162	0.114812	0.00882035	0.00315251
1841	2310033P09RIK	0.100103	0.0617252	0.123687	-0.000236849	0.214979
1842	TRIM40	7.29846e-05	0.0616816	0.0928591	0.0305041	0.000635047
1843	MSH2	0.0177177	0.0615857	0.124583	-0.0014117	0.0598868
1844	GINS1	0.000581743	0.0615775	0.100786	0.0223686	0.00379754
1845	CETN3	0.132502	0.061574	0.145863	-0.0227152	0.261984
1846	MPHOSPH8	5.95052e-05	0.0615725	0.115459	0.00768583	0.000533272
1847	CHD7	0.0231928	0.0615566	0.131966	-0.00885282	0.0730216
1848	WDHD1	0.00682052	0.0615273	0.102177	0.0208773	0.0287222
1849	TMCC1	0.00307191	0.0614198	0.1142	0.00863919	0.0151932
1850	IFT22	0.00113632	0.0614153	0.105395	0.0174358	0.00665742
1851	TCF7L2	0.119497	0.0614107	0.126576	-0.00375476	0.2441
1852	CDH1	0.165885	0.0613897	0.144262	-0.0214827	0.308492
1853	FAM60A	0.119851	0.0613694	0.123474	-0.000734925	0.24459
1854	MINA	0.00543346	0.0612504	0.109427	0.0130735	0.0239273
1855	ISOC1	0.000606612	0.061245	0.111793	0.0106971	0.00392706
1856	YAP1	0.0219923	0.0611897	0.114015	0.00836434	0.0702324
1857	ALYREF2	0.00035133	0.0611423	0.0941657	0.028119	0.00246509
1858	TMX2	0.0185155	0.0611298	0.120736	0.00152309	0.062061
1859	VPS35	0.0386088	0.0610744	0.124618	-0.00246933	0.106363
1860	SRP19	0.244566	0.0610728	0.135283	-0.0131378	0.40061
1861	CDK2	0.000287597	0.0610654	0.109565	0.0125657	0.00207699
1862	FAM84B	0.00159534	0.0609465	0.102591	0.0193024	0.00884896
1863	GANAB	0.0540811	0.06087	0.129241	-0.00750067	0.136966
1864	HSPA14-1	0.00461325	0.0608244	0.115294	0.00635531	0.0209586
1865	NME6	0.0367129	0.0608119	0.115904	0.0057195	0.102876
1866	PAQR4	0.0130026	0.0608046	0.111776	0.00983337	0.0471446
1867	FAM111A	0.00203948	0.060791	0.0978858	0.0236963	0.0108046
1868	TBC1D1	5.38993e-05	0.0607801	0.109749	0.011811	0.000488639
1869	SPRYD4	0.00202415	0.0607676	0.102438	0.0190972	0.0107483
1870	DDX60	0.000172345	0.0607645	0.0926524	0.0288765	0.00134183
1871	UBXN8	0.0630499	0.0607604	0.116909	0.00461184	0.153153
1872	ZFP24	0.00103866	0.0607515	0.103685	0.0178176	0.00618313
1873	TTC33	0.030242	0.0607425	0.107427	0.0140577	0.0890166
1874	ADA	0.00208453	0.0607228	0.0998466	0.0215991	0.0109901
1875	GATAD2A	8.9697e-05	0.0606936	0.118253	0.00313409	0.000762995
1876	SLC1A1	0.017641	0.0606131	0.108292	0.0129338	0.0597087
1877	RAD23A	0.218194	0.0606083	0.13015	-0.00893378	0.370087
1878	SOCS4	0.00254337	0.0606034	0.11025	0.0109568	0.0130377
1879	ADAR	0.000353848	0.0605972	0.102041	0.0191538	0.00247927
1880	PI4K2A	0.0122091	0.0605701	0.1042	0.0169401	0.044891
1881	ARPIN	0.000967238	0.0604985	0.107591	0.0134065	0.00582955
1882	BCR	0.000597528	0.060474	0.0954635	0.0254846	0.00388076
1883	GM26699	0.000199886	0.0604153	0.106366	0.0144648	0.00152336
1884	TTC13	0.00520835	0.0603883	0.11132	0.00945633	0.0230878
1885	DNAJC19	0.0919072	0.0603427	0.14578	-0.0250949	0.201931
1886	BAG4	0.00295881	0.0603322	0.106383	0.0142809	0.0146967
1887	PPCS	0.00837091	0.0603314	0.115049	0.00561404	0.0336282
1888	SIAH1B	0.000102527	0.0603057	0.090751	0.0298604	0.000862218
1889	ATG16L1	0.00602297	0.0602609	0.101512	0.0190098	0.0260261
1890	MZT1	0.0415453	0.0601678	0.112532	0.00780382	0.11234
1891	TM9SF1	4.44982e-06	0.0601494	0.0897448	0.0305541	5.31145e-05
1892	UQCC2	0.0414309	0.060141	0.143741	-0.0234587	0.112156
1893	SELENOS	0.0513322	0.0600938	0.137785	-0.0175978	0.131736
1894	ZFP593	0.0970949	0.0600523	0.12348	-0.00337518	0.210253
1895	PKP4	0.0437859	0.0600523	0.116116	0.00398836	0.116959
1896	SLC39A8	0.0120235	0.0599902	0.11074	0.00924065	0.0443804
1897	GABARAPL2	0.10777	0.0599819	0.141274	-0.0213107	0.227049
1898	ATG101	0.0249272	0.0599534	0.120949	-0.00104233	0.0771519
1899	DDX56	0.111802	0.0599177	0.117401	0.00243462	0.233035
1900	PARP10	0.00448712	0.0598288	0.0983827	0.0212748	0.0205249
1901	SREBF2	0.0322245	0.0597158	0.113666	0.0057659	0.0932706
1902	ARHGAP17	0.00209769	0.0597144	0.108958	0.0104708	0.0110429
1903	RRN3	0.00101495	0.059711	0.101942	0.0174797	0.00607804
1904	PICK1	6.24646e-05	0.0596732	0.117043	0.00230384	0.0005566
1905	H2-Q6	3.48735e-11	0.0596649	0.0823773	0.0369525	9.14843e-10
1906	SMIM11	0.0506473	0.0596619	0.139182	-0.0198581	0.130556
1907	FEM1B	5.08188e-05	0.0596543	0.10425	0.0150586	0.0004634
1908	DIABLO	0.0019116	0.0596506	0.120687	-0.00138606	0.0102773
1909	IFT27	0.00274188	0.0596261	0.111564	0.0076881	0.0138284
1910	UBE2C	0.202642	0.0595856	0.127659	-0.00848775	0.351901
1911	MRPL30	0.00176664	0.0595761	0.132182	-0.0130293	0.0096282
1912	BRD3	0.0319637	0.0595725	0.130069	-0.0109241	0.0927449
1913	LY75	8.72566e-05	0.0595191	0.0897662	0.029272	0.000743134
1914	NRM	0.0314896	0.0595077	0.113994	0.0050215	0.0917669
1915	CCNG1	0.0239588	0.0594365	0.118652	0.000220979	0.0748634
1916	MYH9	0.00356395	0.0594296	0.128141	-0.00928182	0.0170125
1917	RAF1	0.00197484	0.0593512	0.117078	0.00162483	0.0105462
1918	PPP1CB	0.174396	0.0593205	0.13426	-0.0156191	0.318423
1919	SEC22B	0.00491785	0.0593144	0.118379	0.000249252	0.0220383
1920	DNM1L	0.00251176	0.0592686	0.107033	0.0115046	0.0129039
1921	FKBP11	0.000301481	0.059265	0.100019	0.0185106	0.00216171
1922	MRPL2	0.0240104	0.0591362	0.140023	-0.0217502	0.0749579
1923	ZFP91	0.00277084	0.0591053	0.133538	-0.0153279	0.0139394
1924	TRAPPC2L	0.120478	0.0590727	0.134169	-0.0160235	0.245477
1925	SLC7A5	0.00022699	0.059018	0.0941403	0.0238958	0.00169772
1926	NGDN	0.149274	0.0590007	0.13106	-0.0130583	0.285338
1927	HAT1	0.229742	0.0589855	0.131264	-0.0132934	0.383204
1928	GM42562	9.46154e-05	0.0589773	0.0892324	0.0287223	0.000801921
1929	ZFP64	0.0111033	0.058899	0.102896	0.0149021	0.0418362
1930	FOXK2	0.00319066	0.0588813	0.0958115	0.0219511	0.0156538
1931	PML	0.0219057	0.0588714	0.103902	0.0138412	0.0700037
1932	CHD1	0.0443832	0.0588384	0.126361	-0.00868439	0.118263
1933	CCDC127	0.0077863	0.0587289	0.104143	0.0133148	0.0317527
1934	ADRA2A	0.0190282	0.0586253	0.102914	0.0143366	0.0633419
1935	ORAI1	0.00456837	0.0585908	0.0982919	0.0188896	0.0207883
1936	CHGB	0.0179901	0.0585543	0.105754	0.0113544	0.0606615
1937	STX3	0.00239014	0.0585523	0.113369	0.00373531	0.012374
1938	DHRS7B	0.0606305	0.0585511	0.130914	-0.0138119	0.149121
1939	ZCCHC17	0.0226407	0.0585301	0.126993	-0.0099326	0.0716975
1940	XPOT	0.00493553	0.0584506	0.104793	0.0121079	0.0221085
1941	DNAJA3	0.000149235	0.0584447	0.119342	-0.00245268	0.00118755
1942	CCDC9	0.0615167	0.0584233	0.109044	0.00780278	0.150695
1943	TAF4	0.001967	0.0584074	0.0947693	0.0220455	0.0105161
1944	HNRNPA0	0.0934031	0.0583437	0.141039	-0.0243519	0.204284
1945	SNRNP25	0.0306802	0.0583377	0.115807	0.000868655	0.0900049
1946	PFKP	0.00635751	0.058301	0.0995529	0.0170491	0.0271628
1947	CAPN15	0.00381891	0.0582898	0.0949942	0.0215855	0.0180133
1948	MRPL1	0.00875348	0.058281	0.118926	-0.00236402	0.0347495
1949	TSN	0.111294	0.0582493	0.142064	-0.0255655	0.232286
1950	1700021F05RIK	0.000500647	0.0582174	0.11757	-0.00113548	0.00334276
1951	CABIN1	0.0156239	0.0581994	0.099646	0.0167529	0.0543598
1952	MEA1	0.128269	0.058194	0.135739	-0.0193511	0.256593
1953	ELOVL7	0.0259643	0.0580814	0.12263	-0.00646689	0.0794697
1954	FBXL14	0.0090098	0.0580713	0.10564	0.0105026	0.0355341
1955	WDR61	0.365276	0.0580027	0.139081	-0.0230756	0.533128
1956	DFFA	0.000449088	0.057909	0.0981027	0.0177153	0.00305202
1957	CD2BP2	0.0116645	0.0579054	0.1078	0.00801062	0.0433558
1958	SEMA4B	0.0191637	0.0578915	0.109021	0.00676174	0.0637024
1959	CREM	4.62638e-05	0.0578195	0.0904404	0.0251986	0.000426009
1960	SMG1	0.0192148	0.0577653	0.112887	0.00264415	0.0638571
1961	ATP11C	5.56487e-05	0.0577652	0.0880455	0.0274848	0.0005032
1962	ADIPOR2	0.00919907	0.0577596	0.117866	-0.00234657	0.0361207
1963	CCND3	0.00146294	0.0576424	0.106472	0.00881273	0.00823563
1964	NKAP	0.0103686	0.0576375	0.106393	0.00888148	0.0398016
1965	MRPS28	0.234204	0.0574512	0.138678	-0.0237757	0.388366
1966	UTP20	0.00826694	0.0574078	0.0979567	0.0168589	0.0332936
1967	SDE2	0.00883263	0.0574019	0.108871	0.00593236	0.0349945
1968	PSENEN	0.27152	0.0573924	0.1358	-0.0210156	0.433107
1969	SASS6	0.0113746	0.0573635	0.100916	0.0138115	0.0425792
1970	TCF19	0.00223651	0.0573571	0.093447	0.0212673	0.0116645
1971	SMIM12	0.00320615	0.0573157	0.11601	-0.00137897	0.0157024
1972	POLE	7.33452e-05	0.0572946	0.0885597	0.0260296	0.000637002
1973	SLC38A1	0.0616612	0.0572209	0.121088	-0.00664621	0.150916
1974	FDPS	0.106084	0.0571821	0.121962	-0.00759794	0.224342
1975	GEMIN5	0.000519889	0.0571652	0.0947265	0.0196039	0.00345308
1976	MPZL1	0.0463549	0.0571617	0.127415	-0.0130912	0.122343
1977	BAG3	0.0163142	0.0571484	0.0986987	0.0155982	0.0562378
1978	RNPEP	0.280935	0.0571335	0.140585	-0.0263184	0.443638
1979	SCAMP2	0.0745445	0.0570643	0.128677	-0.0145482	0.172567
1980	RAB28	0.0591729	0.0569386	0.111151	0.00272586	0.146407
1981	IFIH1	0.0011317	0.0568948	0.102322	0.0114681	0.00663309
1982	UBA5	0.00788383	0.056798	0.106077	0.0075194	0.0320389
1983	LUC7L2	0.0984004	0.0567724	0.138074	-0.0245291	0.212308
1984	RHOT1	0.0270659	0.0567434	0.102194	0.0112924	0.0818791
1985	GKAP1	0.00937541	0.0567323	0.10346	0.0100043	0.0366697
1986	1190007I07RIK	0.255993	0.0566895	0.130071	-0.0166915	0.414614
1987	GPA33	0.19032	0.0566688	0.13794	-0.0246026	0.337815
1988	TBC1D13	0.000460567	0.0565914	0.0941574	0.0190253	0.00311498
1989	TSPO	0.0316425	0.0565636	0.137104	-0.0239766	0.092117
1990	PAIP2	0.0480907	0.0564978	0.141734	-0.0287383	0.125688
1991	B9D1	0.0038153	0.0564362	0.0981237	0.0147487	0.0180023
1992	PNPT1	0.0426362	0.0564317	0.10502	0.00784307	0.114672
1993	PDS5A	0.00049642	0.0564285	0.124091	-0.0112336	0.00332073
1994	INTS5	0.0159147	0.0564218	0.0990822	0.0137614	0.0551039
1995	ICMT	0.0014717	0.056418	0.0908991	0.021937	0.00827381
1996	FIP1L1	0.00912268	0.0563836	0.120939	-0.00817186	0.0358608
1997	PPP2R1B	0.00131026	0.0563625	0.093359	0.0193661	0.00751984
1998	MLKL	4.45061e-05	0.0563418	0.0840326	0.0286511	0.000410899
[truncated: 12,062 more rows]
