# Supplementary material for: STAT1 regulates immune-mediated intestinal stem cell proliferation and epithelial regeneration
Source: Nat Commun. 2025 Jan 2;16:138. doi: 10.1038/s41467-024-55227-5 (PMC11697299; doi:10.1038/s41467-024-55227-5)
Supplement: Supplementary file 5 — Supplementary Data 2 [file 41467_2024_55227_MOESM5_ESM.xlsx]

## Sheet: 492258_1_data_set_9352715_sgw5s
primerid	Score
FAM35A	-0.940296
RPS6KA2	-0.913184
ALKBH8	-0.910948
GSDMA2	-0.90274
ZFP78	-0.888903
PHLPP1	-0.878105
CYP11A1	-0.864455
GM44148	-0.856478
ZZZ3	-0.845189
PTGDR	-0.838957
KIF5C	-0.837344
GM15408	-0.832926
GM5741	-0.829964
ZFP799	-0.827676
PRSS33	-0.822394
RAB3A	-0.818173
NMRK1	-0.818095
MAP3K8	-0.815687
TMPRSS7	-0.814787
PGF	-0.81445
NFATC1	-0.804885
GM17655	-0.802379
1700054A03RIK	-0.79622
SORBS1	-0.79222
CDKN2AIP	-0.791586
AVPR2	-0.790973
CCDC78	-0.787994
INPP5K	-0.787211
HOXA3	-0.786077
LCA5L	-0.784506
NAT8F5	-0.778828
PPP3CC	-0.776367
GM11110	-0.775361
TMIGD3	-0.76379
CMTM4	-0.75999
CBR2	-0.758554
GLT28D2	-0.7564
CCDC30	-0.755123
NDEL1	-0.754944
2310043O21RIK	-0.746922
ZFP654	-0.745284
TIGD3	-0.743239
CATSPER4	-0.737824
RORA	-0.736879
ELMOD2	-0.734676
CACNB3	-0.734231
4632411P08RIK	-0.733872
HIST1H3B	-0.729899
IPO8	-0.72858
VTI1A	-0.726258
GM10644	-0.72547
HIST1H4A	-0.724313
GM20498	-0.723524
ZFP747	-0.720213
ZFP287	-0.713739
SLC9B1	-0.713137
DENND3	-0.712556
RBL2	-0.709864
SLC16A12	-0.708904
RIMBP3	-0.708032
B630019K06RIK	-0.707352
FAM89B	-0.705313
ETV4	-0.703713
MDK	-0.701379
GM9125	-0.701343
NPAS2	-0.699497
S1PR2	-0.699493
FBXO8	-0.694842
VWA1	-0.694448
RAP2B	-0.693733
ERRFI1	-0.693601
2700049A03RIK	-0.69294
FAM214A	-0.692837
ENDOV	-0.692793
2210008F06RIK	-0.692576
PNPLA3	-0.69032
TPM3-RS7	-0.688611
NYAP1	-0.68829
FGD4	-0.687022
MOCS1	-0.687017
WARS2	-0.685789
VASN	-0.682807
DMD	-0.682061
E230001N04RIK	-0.680925
MLLT11	-0.680856
SLC7A14	-0.680056
PIP5K1C	-0.679971
XPC	-0.677815
ZFP612	-0.674847
GM12728	-0.674839
SPINK10	-0.672877
FRS3	-0.67155
RDH16	-0.671503
POGLUT1	-0.670916
TADA3	-0.670825
ARHGEF10L	-0.670771
TSSK6	-0.670527
GM42749	-0.668745
1700019D03RIK	-0.668111
RCSD1	-0.667595
FOLR1	-0.666688
SLC17A5	-0.66619
FBXO25	-0.665035
CRTC3	-0.66502
SLC29A4	-0.664984
STARD5	-0.664613
HSF2	-0.664414
AW146154	-0.663328
KCNH3	-0.663129
GM527	-0.660899
HIST2H3C2	-0.660892
IRS2	-0.660846
PHKB	-0.660794
CFAP126	-0.660201
DEF8	-0.659773
GOLT1A	-0.656633
P4HA1	-0.655793
GGNBP1	-0.655458
RBM41	-0.654016
TWF1	-0.653587
ICK	-0.652761
TCF12	-0.650912
TET1	-0.648171
TUFT1	-0.646988
LZTR1	-0.644668
CAR5B	-0.643588
GNAL	-0.641938
4930480K23RIK	-0.640999
GM10814	-0.640758
RGAG4	-0.64044
PPIL6	-0.639748
RAB31	-0.639302
SPOCK2	-0.637559
TSPAN2	-0.637067
KLF15	-0.636762
ARHGEF38	-0.635838
SGK1	-0.635288
HYAL1	-0.63503
LY6G5B	-0.633345
ELF4	-0.632928
DAP	-0.632408
PRRT1	-0.631609
CNOT6L	-0.630647
CBARP	-0.630339
CLMP	-0.627739
BTBD6	-0.627079
KSR2	-0.626927
XLR3A	-0.626646
ERF	-0.624294
QPCTL	-0.623289
TEX12	-0.622506
TPGS1	-0.621914
GM27030	-0.62082
USF2	-0.620457
DGKG	-0.620301
ANXA3	-0.620241
SLC5A4A	-0.61936
RYR1	-0.61872
ALG10B	-0.618138
TLE2	-0.617853
BRSK1	-0.617076
RTN4IP1	-0.616995
CLEC11A	-0.616554
ZFP319	-0.61603
GPR137C	-0.615805
GM20342	-0.615177
3830408C21RIK	-0.614966
LYPD6B	-0.614266
FAM71E1	-0.613224
WDR81	-0.61291
1810010H24RIK	-0.611384
FKBP14	-0.611068
PLEKHM3	-0.610702
EMID1	-0.610266
MLLT6	-0.609452
RHOU	-0.609344
MTERF1A	-0.608519
ARHGAP24	-0.608236
MFAP3L	-0.60738
CDC14B	-0.606938
GM20513	-0.606833
TOP3B	-0.606015
GM35315	-0.605456
ZFP995	-0.604967
RYR3	-0.604274
SLC2A10	-0.602889
NUTF2-PS1	-0.601529
CCDC85B	-0.601207
ZFP944	-0.600702
RAB43	-0.599791
YOD1	-0.598568
BCL6B	-0.598516
GM6567	-0.597249
SBSPON	-0.596509
PLAG1	-0.596013
NAGK	-0.595746
MAP3K1	-0.595537
CAMKK1	-0.595463
SYTL4	-0.594352
DMTF1	-0.593929
LRRCC1	-0.593491
RGS11	-0.593426
TRPS1	-0.593297
ARAP2	-0.591928
MDFIC	-0.591749
GM42903	-0.591041
TMOD4	-0.590493
RAB30	-0.590073
GRIPAP1	-0.590034
SERAC1	-0.58996
TENM4	-0.589876
CD46	-0.589548
APLN	-0.589345
4930550C14RIK	-0.588944
TSPYL1	-0.588903
RAB5B	-0.587619
STON1	-0.587568
4930556M19RIK	-0.587421
ACY3	-0.586942
PTK2B	-0.586817
DACH2	-0.586567
TRIM3	-0.586486
9130604C24RIK	-0.58642
MAEA	-0.586171
SNX18	-0.585848
KANK3	-0.584501
RAB17	-0.584267
SLC6A20B	-0.583469
HSPB1	-0.58155
SLC12A3	-0.581503
PMM2	-0.58145
KLHL21	-0.580177
MEGF8	-0.579259
TRPC4AP	-0.578762
GEM	-0.578444
GM43861	-0.577491
GNRH1	-0.577084
DNAL1	-0.576519
ACBD4	-0.575648
HNF1A	-0.57556
CREB3L2	-0.574969
ERC2	-0.574576
TMEM130	-0.57383
LENG8	-0.573281
DUSP5	-0.572649
MGAT3	-0.5721
PPM1B	-0.571969
ZFP92	-0.571089
IRAK1	-0.570958
GRHL3	-0.570489
SYNGR3	-0.569851
A530017D24RIK	-0.569736
MAATS1	-0.569098
DACT2	-0.5687
ZFP280D	-0.568524
VMN2R29	-0.56828
HDAC7	-0.567725
PLEKHD1	-0.567642
SNRNP200	-0.567326
PRX	-0.56706
LYST	-0.566577
ZFP687	-0.566547
MS4A15	-0.566438
GPR55	-0.566004
PHF7	-0.564964
P3H4	-0.564644
FBXL17	-0.56448
PPP1R14A	-0.564346
SMKR-PS	-0.564084
ACAP2	-0.563377
TMBIM1	-0.563192
WDR74	-0.56296
GM26698	-0.561265
SOS1	-0.560907
RGS12	-0.559582
HDAC6	-0.558151
ABCC3	-0.556915
LY6F	-0.556792
IFNAR1	-0.556308
FAHD2A	-0.556242
KCNT1	-0.556173
ZFP445	-0.555945
AVEN	-0.55591
EDA	-0.555713
METTL3	-0.55497
ABCG1	-0.554426
TMEM154	-0.554369
XPO6	-0.554167
E130311K13RIK	-0.554069
SNX30	-0.553207
FNIP2	-0.552726
PIK3R3	-0.552272
GPATCH2L	-0.552245
CDK17	-0.551947
LST1	-0.551742
GM13412	-0.551361
GM29459	-0.551348
GM6169	-0.551227
PBRM1	-0.550503
BACH2	-0.550173
SNAP91	-0.550113
FAM46B	-0.550056
IFT88	-0.549992
NES	-0.549806
LRRC48	-0.549424
MON1A	-0.549375
MIRT1	-0.549252
SUCO	-0.549139
SCAND1	-0.548957
SEMA4A	-0.548608
SAXO2	-0.548468
GM44647	-0.548253
GBF1	-0.548178
HBS1L	-0.547857
PER3	-0.54773
SERGEF	-0.547648
RETNLB	-0.547216
BCL6	-0.546906
FBXW9	-0.546316
RHOBTB2	-0.546229
TSPAN14	-0.546161
MAPT	-0.545032
CCDC138	-0.544775
CNTRL	-0.544147
GM26685	-0.543957
PIGP	-0.543807
8430408G22RIK	-0.543709
GM30191	-0.543686
FAM110B	-0.543395
ARRB2	-0.543286
GNPAT	-0.543103
GLIPR2	-0.542848
LACC1	-0.54233
NPL	-0.542324
OLFML2A	-0.542211
CTSE	-0.541819
STAG1	-0.541795
MOK	-0.541743
MAN1C1	-0.541294
CLOCK	-0.540823
GM17399	-0.540508
OLFR920	-0.539849
TRIM41	-0.539671
THAP8	-0.539511
CCDC57	-0.539418
1700016H13RIK	-0.538882
CFAP69	-0.538145
HSPA1A	-0.538031
GM29666	-0.537841
SENP8	-0.537433
GM5239	-0.536271
NR4A2	-0.536187
CNR1	-0.535899
FAM133B	-0.535853
BIN3	-0.53551
1700056N10RIK	-0.534748
RAB40B	-0.533867
CAMK2A	-0.532604
ITFG2	-0.532434
HAGHL	-0.532337
VAMP7	-0.532218
PROSC	-0.532215
PYY	-0.531808
4930509E16RIK	-0.530836
SBSN	-0.530396
NCOA4	-0.530354
GM26533	-0.530289
GPR22	-0.53024
TMEM68	-0.529902
ORAI2	-0.529418
ZFYVE9	-0.528807
WFIKKN1	-0.528275
GGT7	-0.527959
ALDOB	-0.527919
UNC45A	-0.5278
CPLX1	-0.527547
PHF21B	-0.527414
INSC	-0.526783
ZFP983	-0.526686
FAM65A	-0.526448
ZFP960	-0.526402
B3GAT3	-0.526159
RRM2B	-0.525966
FAM84A	-0.525811
CCDC114	-0.52573
ZFP251	-0.525691
TTC9	-0.525157
1810062G17RIK	-0.525109
FEZ2	-0.524778
WSB2	-0.524775
WASF1	-0.524334
CELF5	-0.524201
ARSG	-0.523209
VAT1	-0.523091
TTLL1	-0.522881
ITGB5	-0.522672
SMIM7	-0.522348
SUGCT	-0.522109
ZDHHC23	-0.522009
DDX19A	-0.521695
RAPGEF5	-0.521275
LY6G6D	-0.52095
CECR5	-0.520329
SORCS3	-0.520238
BEND7	-0.520003
KANSL1	-0.51969
VHL	-0.519507
JAK3	-0.519379
TOX4	-0.519155
WDR63	-0.518489
ALOXE3	-0.518401
PKD1L3	-0.517373
GM30173	-0.517194
CASP9	-0.517106
MAPK8IP2	-0.516945
GPATCH1	-0.516783
ZC3H6	-0.515768
KCNAB1	-0.515641
GM32950	-0.514959
ZFP599	-0.514029
ZKSCAN6	-0.513851
GSK3B	-0.513552
2700046G09RIK	-0.513422
SCAI	-0.512835
TRIM65	-0.512707
LRRC27	-0.512102
ZFP964	-0.511409
ZBTB3	-0.51132
MAP3K9	-0.510718
BLCAP	-0.510567
ZFP438	-0.51048
RPP25	-0.510437
SV2A	-0.510303
YIPF2	-0.509963
MPP2	-0.509177
BMP2K	-0.509171
PSKH1	-0.508904
TCF25	-0.508533
P3H3	-0.508356
PKN1	-0.508224
CHD4	-0.508048
NUPR1L	-0.50804
UBE2R2	-0.507944
ABI2	-0.507397
SLC22A21	-0.50689
GM13620	-0.506848
PDLIM5	-0.506212
PCGF3	-0.505931
PRR18	-0.505908
GM44619	-0.505614
ALOX5	-0.505313
SOX12	-0.505067
AI606181	-0.505019
SLC2A13	-0.504724
METTL8	-0.504343
YPEL1	-0.503894
EFS	-0.50386
RPAP1	-0.503498
PNMAL2	-0.503328
TEC	-0.503103
AASDH	-0.503017
SETBP1	-0.502802
DBNDD1	-0.50255
ANGPTL8	-0.502253
5430416N02RIK	-0.501748
HEPH	-0.501359
1700029I15RIK	-0.501015
USP53	-0.50058
GZMB	-0.500556
A130051J06RIK	-0.500518
GALNTL6	-0.500254
GM17501	-0.500228
GSTP3	-0.500093
FNBP1	-0.499913
SLC2A2	-0.499696
H2AL1M	-0.49966
TMEM120B	-0.499573
CTNNAL1	-0.499549
MAPK11	-0.499499
NR1D1	-0.499252
GM10762	-0.498797
ZFP263	-0.498241
SLC25A34	-0.498179
CHD2	-0.498088
GM26909	-0.498025
ACVR1	-0.49782
SERPINH1	-0.497672
MGEA5	-0.497602
C77080	-0.497133
MAPK3	-0.496838
CDON	-0.496805
SMIM10L2A	-0.496058
KLRB1F	-0.495808
PLCE1	-0.495028
KHDC1A	-0.494881
GXYLT2	-0.494557
CD68	-0.494228
FABP3-PS1	-0.494219
1700008O03RIK	-0.494075
ZFP185	-0.494048
CLMN	-0.493971
RASGRF2	-0.49277
ZFP108	-0.492591
KLHDC9	-0.492468
ASPHD1	-0.492407
CATSPER2	-0.491711
GZMA	-0.491285
CTLA2A	-0.490911
GM20186	-0.490469
SEC14L2	-0.490296
AGT	-0.489743
CDK5	-0.489329
ZRANB2	-0.489069
DNAJC12	-0.489042
THEGL	-0.488922
LYRM1	-0.488682
ADORA2B	-0.488504
D930030I03RIK	-0.488441
FAM49A	-0.488303
FAM189A1	-0.488257
CTNS	-0.488195
GM1976	-0.48813
ICOSL	-0.48807
OSTM1	-0.487643
KAZALD1	-0.48722
FAM83F	-0.487146
RTN2	-0.486989
GLB1L	-0.486673
PKLR	-0.486531
SZT2	-0.48604
MAP7	-0.485895
NCF2	-0.485583
GM29394	-0.48548
DNER	-0.485328
DOK3	-0.485313
FXYD2	-0.485286
JAZF1	-0.485012
GM26669	-0.484851
SMG6	-0.484689
TNRC18	-0.484513
CCL27A	-0.484201
ABAT	-0.48412
FGR	-0.483653
PLPPR3	-0.483628
GM21411	-0.483561
4932422M17RIK	-0.483349
ZFP512B	-0.483338
HCK	-0.483109
TCAIM	-0.482882
STIM1	-0.48258
FSD1	-0.482378
GM26610	-0.482302
4732490B19RIK	-0.482033
ZFP335	-0.481838
ZBTB17	-0.48165
1700109H08RIK	-0.481215
BC048403	-0.481098
9230111E07RIK	-0.481089
CCDC102A	-0.481048
REEP1	-0.48077
CIRBP	-0.480679
ZFP982	-0.479738
TNFSF12	-0.479542
TSGA10	-0.479479
SGSM2	-0.479154
TRAPPC12	-0.479079
STAMBPL1	-0.479061
SLC2A5	-0.478788
POU3F1	-0.47834
TRIB3	-0.478328
ZFP54	-0.478118
MAP3K13	-0.477882
NUGGC	-0.477704
ETNK2	-0.47768
LY6G6F	-0.477673
KDM4A	-0.477577
GDAP1L1	-0.477333
FAM217B	-0.477257
GM42426	-0.477085
GM20707	-0.476766
SLC35D2	-0.476621
CNKSR3	-0.476498
1810041L15RIK	-0.476306
GM26840	-0.476254
ADGRB1	-0.476164
ZMYND8	-0.47508
ZFP383	-0.474787
GM4924	-0.474559
GM15728	-0.474405
GIMD1	-0.474053
PEX6	-0.473834
ZNRD1AS	-0.473577
PLA2G2F	-0.473532
SLC25A14	-0.473482
MANBAL	-0.473345
PRICKLE3	-0.473095
KDM6B	-0.47309
GM5533	-0.473089
TBC1D15	-0.473046
CCDC28B	-0.472848
PTPRK	-0.47276
TESC	-0.472402
AU019823	-0.472269
E430018J23RIK	-0.472244
ANAPC16	-0.471917
FGD3	-0.471903
CLK1	-0.471621
DIXDC1	-0.471356
1110032A03RIK	-0.471142
MAPKAPK2	-0.470725
GM15226	-0.470221
NIM1K	-0.469741
TMEM151B	-0.469634
AI467606	-0.469559
BMPR1A	-0.46935
TTR	-0.468941
TMEM219	-0.468675
FAM3A	-0.468516
GM11273	-0.468141
ZDHHC8	-0.468017
WDR6	-0.467775
GTF3C5	-0.46729
GM29609	-0.466634
ZFP619	-0.466573
AKAP10	-0.466433
NUPL1	-0.466297
CMC4	-0.466009
ARFGAP1	-0.465859
SLC10A3	-0.465806
GM17102	-0.465787
PTPN14	-0.465576
DBIL5	-0.465549
RANBP10	-0.465537
ACSS3	-0.465366
PPP1R21	-0.465319
GM11042	-0.464624
RGMA	-0.46454
RHBDL2	-0.464426
9930021J03RIK	-0.464373
FAM83G	-0.463887
DUSP1	-0.463882
PLEKHA6	-0.463779
FOXO3	-0.463428
MFSD7A	-0.46326
AXDND1	-0.462946
GPRC5B	-0.462837
SSPO	-0.462724
CYB5R3	-0.462662
SHPRH	-0.462287
TNPO1	-0.462029
LMO2	-0.461927
EPHX1	-0.461849
SFSWAP	-0.461501
PXMP4	-0.461046
CAMKMT	-0.460619
GHRL	-0.459919
KCTD11	-0.45897
MUSTN1	-0.458775
SLAMF1	-0.458711
MICALL1	-0.45868
ACD	-0.458531
SNX24	-0.458396
MTMR11	-0.45811
4921524J17RIK	-0.457983
GLIPR1	-0.457843
GATAD2B	-0.457679
ADCK2	-0.457572
DDAH2	-0.45746
2410080I02RIK	-0.457372
IMPDH1	-0.457319
A4GALT	-0.457009
CCS	-0.456692
IGSF11	-0.456628
WDR90	-0.456543
TARBP1	-0.456458
B3GNT9	-0.456457
BTNL4	-0.456141
SCD1	-0.456105
BNIPL	-0.455995
CDPF1	-0.455986
CERK	-0.455942
LEKR1	-0.45581
SMIM22	-0.455212
CPT1C	-0.455013
1500011B03RIK	-0.454864
PADI4	-0.454842
NIPAL1	-0.454765
KLC3	-0.454412
TULP4	-0.454372
KIF21B	-0.454338
FANCE	-0.454193
ARHGAP29	-0.453978
ATG9B	-0.453869
CAMSAP1	-0.453764
CCDC69	-0.453681
GPM6A	-0.45358
EIF4EBP2	-0.453068
CARM1	-0.453047
SKIL	-0.452886
B4GALT2	-0.452634
PDSS2	-0.452585
RBM45	-0.452072
DEAF1	-0.451772
AMH	-0.451731
MAMDC4	-0.451653
AQP12	-0.451479
GM26558	-0.451472
STX11	-0.4512
PIK3R2	-0.451058
EXOG	-0.451021
ABR	-0.450953
OSBPL6	-0.450935
SLC12A9	-0.450875
TMEM98	-0.45083
ANKRD11	-0.450769
SLAMF9	-0.450541
ZFP850	-0.450374
FSD1L	-0.450365
FBXO11	-0.450276
DGKQ	-0.449985
MEGF9	-0.449765
MYBPC2	-0.449419
GNMT	-0.449355
AMBP	-0.448849
BAG1	-0.448819
ZFP934	-0.448813
MPND	-0.448799
ULBP1	-0.448788
RAB11FIP4	-0.448685
CASD1	-0.448154
CCDC191	-0.448028
IRF2BPL	-0.447911
METTL10	-0.447886
LGALS7	-0.447805
MTMR1	-0.4478
TMEM230	-0.447673
SPRED2	-0.447558
EZH1	-0.447543
BACE2	-0.44714
ZDHHC17	-0.446954
TBC1D10C	-0.446414
ICMT	-0.446367
SLC25A35	-0.445821
ZFP429	-0.445498
MYL4	-0.445461
TMEM65	-0.445296
DDIT3	-0.445157
TET2	-0.445145
TMEM35B	-0.445144
AGER	-0.444914
OSGEPL1	-0.444872
ATG13	-0.444607
DPYSL3	-0.444584
ZSWIM6	-0.444132
TNK1	-0.443765
PI16	-0.443466
DCAF17	-0.443143
STPG1	-0.443078
FER1L6	-0.442966
NUDT7	-0.442958
ANKRD42	-0.442838
CCDC186	-0.442753
PLATR5	-0.442434
MYADM	-0.442047
GM37748	-0.442018
EFEMP2	-0.441971
PLATR27	-0.441971
HIST1H2BR	-0.441879
RABGAP1L	-0.441863
RBM20	-0.441827
EMP3	-0.441359
AP1S3	-0.441305
FBXW5	-0.440956
ACSL1	-0.440644
FAM114A2	-0.440603
HIST1H2BE	-0.440374
DUSP22	-0.440359
SMIM5	-0.440029
MYRIP	-0.439803
DDX6	-0.439312
SMIM1	-0.439242
CDS2	-0.439143
OLFR655	-0.439017
RASA3	-0.439013
BMF	-0.438922
SPON2	-0.438678
XPA	-0.43839
RP23-477K6.1	-0.438112
RGS7	-0.437971
ST6GALNAC4	-0.437914
RPS6KC1	-0.437755
INA	-0.4372
TRIM24	-0.43706
LRRC8E	-0.436792
CYP3A25	-0.436654
GSTM4	-0.436538
KLF17	-0.436374
CEP41	-0.436286
AP4M1	-0.436258
RHOG	-0.436227
SCAPER	-0.435848
TERF2	-0.435708
A930029G22RIK	-0.435519
SERINC5	-0.43517
NR2E3	-0.435079
HIST1H4M	-0.435012
MAPK8IP1	-0.434931
1700096K18RIK	-0.434708
SCRN1	-0.434411
ABCD1	-0.434357
CARNS1	-0.433825
FAM83H	-0.433712
ZFP113	-0.433453
GOLGB1	-0.433406
GM26615	-0.433384
GM26641	-0.433259
KLC4	-0.433252
TMEM218	-0.433168
RGL3	-0.432989
APBB1	-0.432788
LZTFL1	-0.432446
1810026J23RIK	-0.432377
MAP3K12	-0.432203
RPS6KA6	-0.432176
DENND1B	-0.432119
VIPAS39	-0.432089
DUSP4	-0.432058
ZFP354A	-0.431998
ZBTB14	-0.431985
PYROXD2	-0.431979
KBTBD4	-0.431901
LMCD1	-0.431869
ASZ1	-0.431703
CCDC91	-0.431429
4930403P22RIK	-0.431411
CELF2	-0.431382
PLK3	-0.431324
AZIN2	-0.430896
SLC24A5	-0.430865
TTC25	-0.430661
CAPN5	-0.430516
PTPN22	-0.43029
HAUS2	-0.430254
EML3	-0.430139
MEX3D	-0.42997
CITED2	-0.429962
TOX3	-0.429297
1700027J07RIK	-0.42928
SLC16A11	-0.429267
ARL13B	-0.42903
CLSTN3	-0.428916
ARRDC1	-0.428575
BC030870	-0.427991
ARHGAP18	-0.427841
AAGAB	-0.42776
GM12320	-0.42747
4732419C18RIK	-0.42747
SIK3	-0.427346
HIST2H3C1	-0.427331
ASPH	-0.427291
ETFBKMT	-0.42702
SYNE3	-0.427
CCDC64	-0.426765
TRP53RKB	-0.42661
AKAP7	-0.426534
TMEM53	-0.426468
NCDN	-0.426229
DDX23	-0.426108
FHAD1	-0.426049
PDCD4	-0.425723
UPK1B	-0.425204
IZUMO4	-0.4252
HIST1H4F	-0.425173
SLC17A4	-0.425055
TTC22	-0.424892
HMGA1	-0.424736
2024-09-01	-0.424659
PDCD7	-0.424311
DHX38	-0.424202
HFE	-0.424164
IHH	-0.424121
9130008F23RIK	-0.424043
RYBP	-0.423968
1810012K16RIK	-0.423955
FMO5	-0.42381
SERPINA1E	-0.423605
ZYG11B	-0.423584
CHD3	-0.423568
AKR1C13	-0.423436
INTS1	-0.423373
SH2D3C	-0.423175
RCOR2	-0.42314
GM13305	-0.422895
PCK1	-0.422802
SLC25A25	-0.422795
MDRL	-0.42278
WNT9B	-0.422723
CDC37	-0.422348
GRM2	-0.422124
WIPI1	-0.422039
RPL7A-PS3	-0.42195
ARHGEF19	-0.421876
GM16432	-0.421651
CLN6	-0.421639
MMP15	-0.421576
PDLIM7	-0.421572
TRAF3IP1	-0.42147
TBC1D20	-0.421429
E2F5	-0.421039
CREB3L4	-0.420883
GM45509	-0.420725
NUDT11	-0.420692
GM1818	-0.420607
TTLL7	-0.420572
TTC8	-0.420568
GM26877	-0.420568
RP24-153A6.1	-0.420444
OBFC1	-0.420418
EFNA2	-0.420237
MXI1	-0.420064
ADPRM	-0.420038
PPFIBP1	-0.420026
SLC4A3	-0.419887
PTCRA	-0.419643
ANKRD37	-0.419586
VAV1	-0.419554
NR5A2	-0.419207
GM12589	-0.419079
POLD4	-0.418944
GLE1	-0.418618
FCOR	-0.418474
GAS8	-0.418287
TMEM82	-0.417999
CMIP	-0.417732
IYD	-0.417723
PPP1R1A	-0.417705
ZFP157	-0.417413
PDZK1IP1	-0.417188
HIST3H2A	-0.417141
LRIG2	-0.416902
OSBPL3	-0.416768
D10WSU102E	-0.416716
TCF4	-0.416587
BAG6	-0.416555
REEP5	-0.415733
ARL8A	-0.415707
FUT8	-0.415699
FAM122A	-0.415683
DUSP7	-0.415639
MAN2B2	-0.415521
SOBP	-0.415484
TNK2	-0.415266
PLIN5	-0.415182
SPHK2	-0.415139
CTIF	-0.41498
PET100	-0.414932
EIF2AK1	-0.414811
RAB3GAP1	-0.414592
GM561	-0.414308
MYH10	-0.414034
1700088E04RIK	-0.413391
MOCS2	-0.413327
CAMSAP3	-0.413275
ARL2BP	-0.413213
WDR91	-0.413179
CFAP97	-0.412965
HNF1B	-0.412964
LYNX1	-0.412921
SPRY2	-0.412764
RND2	-0.412742
IL17RE	-0.412673
EVA1B	-0.412433
ADNP	-0.412395
1110037F02RIK	-0.412338
EMC9	-0.412248
RNLS	-0.412038
L1CAM	-0.411639
PIP4K2C	-0.41151
SSTR1	-0.41137
LAMC2	-0.410998
MFSD9	-0.410387
BCL7B	-0.410252
ZFP286	-0.410246
PLCH1	-0.410178
FIG4	-0.410148
A930033H14RIK	-0.409839
AI429214	-0.409727
PEX14	-0.409706
CECR2	-0.409559
CEP44	-0.409519
CIDEC	-0.409292
CSDC2	-0.409247
GMPR	-0.409245
PTPRU	-0.409037
SVIP	-0.409035
ZMIZ1	-0.408753
TGFBI	-0.408686
FAM183B	-0.408447
MFAP3	-0.408273
GOLIM4	-0.408259
IFIT1BL2	-0.408068
FAM92B	-0.408054
NAT8F2	-0.408023
GRK4	-0.408013
MMD	-0.40797
LANCL3	-0.407944
TBC1D23	-0.407876
MSANTD3	-0.407703
LCA5	-0.406908
CADM4	-0.406493
ADI1	-0.40648
TMEM234	-0.406444
CYP2J9	-0.406439
PRSS50	-0.406086
1110020A21RIK	-0.40608
E030030I06RIK	-0.406078
SPATS2	-0.405906
MMRN2	-0.405554
1810044D09RIK	-0.40545
FMO1	-0.405344
GABARAPL1	-0.405166
PAPSS1	-0.405152
STAP2	-0.404989
N4BP3	-0.404854
TTC39A	-0.404844
FAM132A	-0.404838
THAP11	-0.404792
PLPP4	-0.40477
FAM174B	-0.404758
SSBP4	-0.404732
1010001B22RIK	-0.404565
PEX5	-0.404423
EGF	-0.404359
PSD3	-0.404339
1810063I02RIK	-0.404302
STXBP5	-0.404295
DBPHT2	-0.40424
ZFP941	-0.403625
RNF24	-0.40291
WDR78	-0.402665
SOCS5	-0.402654
2610037D02RIK	-0.402463
PARP6	-0.402186
SETX	-0.401943
GJA4	-0.401823
PRKAA2	-0.401755
SNTB2	-0.401651
PRR29	-0.401433
STK38	-0.40118
FAM57B	-0.400552
CACNB1	-0.400454
CYP2U1	-0.400269
TRF	-0.4002
ACAD12	-0.400167
SOAT2	-0.399983
THPO	-0.399909
TCP11	-0.399722
TTL	-0.399597
LPIN2	-0.399566
DYNLT3	-0.399542
HCN3	-0.399448
1190005I06RIK	-0.399429
BMP8B	-0.39942
MND1	-0.399142
SOS2	-0.398957
SNAI3	-0.398876
GM16863	-0.398592
ALDH6A1	-0.398326
2024-03-07	-0.398315
MS4A12	-0.398152
NCSTN	-0.397875
UBXN11	-0.397866
DPM3	-0.397856
GM15834	-0.397671
KIF3A	-0.39752
PCED1B	-0.397442
MYCN	-0.39743
SRGAP3	-0.397397
C1RL	-0.397079
NAT8F1	-0.396979
PAQR3	-0.396899
ST3GAL6	-0.396706
MAVS	-0.396443
CPNE2	-0.39639
CNST	-0.396376
2010308F09RIK	-0.39629
KIZ	-0.396261
2024-03-08	-0.396236
MKNK2	-0.39617
CNGA1	-0.395991
ZFP189	-0.395582
ING4	-0.395407
ATP7B	-0.395293
RAD17	-0.395097
RAB3GAP2	-0.394727
GM20721	-0.394432
VSIR	-0.394279
GM20442	-0.394105
JADE2	-0.394082
THADA	-0.393685
TREH	-0.393499
XLR4B	-0.39341
EVPL	-0.393388
GORASP1	-0.392945
TTC36	-0.392835
ADORA1	-0.392785
FBXO36	-0.392607
C330021F23RIK	-0.392538
SYCN	-0.392479
9230112D13RIK	-0.392426
CASC4	-0.392249
PROSER1	-0.392136
RCCD1	-0.392022
TMEM19	-0.392012
9130401M01RIK	-0.391954
DPPA5A	-0.391902
GPD1L	-0.39188
LHX1OS	-0.391852
PPFIA3	-0.391838
FAM45A	-0.391764
SLC10A5	-0.391593
ABCC10	-0.391216
TESK1	-0.390531
PRKCE	-0.390494
VAPB	-0.390413
DCTN5	-0.390325
VAMP2	-0.390295
RGS17	-0.390277
ZFP637	-0.390268
VWA3B	-0.390043
ZFP217	-0.390034
TRAPPC2	-0.389739
VPS13C	-0.389569
CEP126	-0.389431
PDIA2	-0.3894
TOMM34	-0.388671
RNF157	-0.388616
PADI2	-0.388397
CPT1A	-0.38839
BRD4	-0.388389
NPR1	-0.388348
TRIM25	-0.388203
SEC16B	-0.388053
POC1B	-0.388041
COPA	-0.387782
CST6	-0.387758
ASIC1	-0.387673
CSAD	-0.387608
MFSD4B3	-0.387544
PPP1R13L	-0.387475
GAL	-0.387456
ZFP874B	-0.387264
ZSWIM8	-0.387104
CRIP2	-0.387056
RNF14	-0.387004
PRKCH	-0.386875
TSPAN17	-0.386773
ACNAT1	-0.386562
AMZ1	-0.386487
TMEM266	-0.38647
ASNSD1	-0.386197
URM1	-0.386098
FAM173A	-0.386085
RASAL1	-0.385976
GPM6B	-0.3856
MXRA7	-0.385465
KIF17	-0.385093
GM44053	-0.38495
CLDN6	-0.384481
WBP1L	-0.384276
B230217C12RIK	-0.384263
GM11549	-0.384237
GYG	-0.384149
DDC	-0.384017
PEX19	-0.383981
FAM107B	-0.383962
ABHD18	-0.38391
NEK9	-0.383476
BLOC1S5	-0.383412
ADD3	-0.383405
ZFP788	-0.383391
ZFP52	-0.383091
PCDHGA12	-0.383079
TNNC1	-0.382928
NUMBL	-0.382806
UBL3	-0.382615
CLCA4B	-0.382436
UCKL1	-0.382424
HIST1H1C	-0.382346
PTP4A1	-0.382231
ATXN10	-0.382182
KCNJ2	-0.381611
ARHGAP9	-0.381507
ARXES2	-0.381433
STX6	-0.381374
RP23-288B18.2	-0.381309
TMEM25	-0.38128
MYLK3	-0.381244
TCF23	-0.381242
GM17949	-0.381185
B4GALNT1	-0.381124
GM7932	-0.381065
MTERF1B	-0.380918
CRY2	-0.380892
H1F0	-0.380634
LINS1	-0.380599
SOCS6	-0.380346
RNF32	-0.380058
THEM4	-0.379779
CCDC126	-0.379777
IER2	-0.379692
ACOT6	-0.379628
PLA2G5	-0.379476
LPAR2	-0.379259
HR	-0.379198
ATP8B5	-0.379082
WTAP	-0.378446
SESN1	-0.378376
RAPGEF3	-0.378295
KLHL23	-0.377978
TICAM1	-0.377815
5730480H06RIK	-0.377793
MED22	-0.377748
CXCR6	-0.377625
B230118H07RIK	-0.377555
ANKRD22	-0.3772
FAM213B	-0.377162
PRKAA1	-0.376928
ICE1	-0.376685
ARHGEF18	-0.376608
TACC2	-0.376544
ZFP36	-0.376447
MAD2L2	-0.376374
RP24-282C4.11	-0.376239
D630024D03RIK	-0.376176
GM5431	-0.376174
SRR	-0.376003
SYNE1	-0.375851
OVGP1	-0.375721
NOS1AP	-0.375634
MAN1A2	-0.375463
GM14322	-0.375341
PHGR1	-0.37534
CYP3A13	-0.375326
TMEM28	-0.375286
PGAM2	-0.375253
SEC14L1	-0.37524
5730419F03RIK	-0.37512
MYEF2	-0.375057
ACVR2B	-0.374944
RAPH1	-0.374936
CUTAL	-0.374904
2200002D01RIK	-0.374853
VPREB3	-0.374787
PRR3	-0.374617
GATAD1	-0.374494
PRR22	-0.374081
TPRG	-0.374027
SLC43A2	-0.373767
CCDC122	-0.373715
LMNA	-0.373363
ONECUT2	-0.373357
TMEM259	-0.37334
CEP76	-0.373208
PLA2G3	-0.373197
PDHX	-0.373195
N6AMT1	-0.373145
CCL24	-0.373066
HIST3H2BA	-0.372907
TOB1	-0.372774
UGT2B36	-0.372748
AKAP17B	-0.372658
KIFC3	-0.37261
MRPL24	-0.372449
BTBD3	-0.372241
VPS45	-0.3722
ZFP169	-0.372122
SCAP	-0.371856
TCEA2	-0.371763
PARP16	-0.371758
JMY	-0.371698
GM12689	-0.371678
SERPINF2	-0.37158
UPK3A	-0.371347
BRF2	-0.371218
FNIP1	-0.371131
PRSS30	-0.371073
NEB	-0.370884
GAL3ST2	-0.37049
GATA4	-0.370479
KPTN	-0.370398
DNAJB4	-0.370189
SETD5	-0.370181
PFDN5	-0.370023
PNMAL1	-0.369834
GGPS1	-0.369752
5033430I15RIK	-0.369653
PM20D2	-0.369593
GM8797	-0.369571
PJA2	-0.369423
1810011O10RIK	-0.3694
PKNOX1	-0.369252
PPWD1	-0.369138
GM16712	-0.369106
LYZL4	-0.368789
FHOD1	-0.368746
SDCCAG8	-0.368622
9430002A10RIK	-0.368571
BC051077	-0.368571
MFHAS1	-0.368477
MPV17L	-0.368473
PELI1	-0.368456
WDPCP	-0.368388
CYP3A11	-0.368154
CACNG4	-0.368129
PBX2	-0.367979
SENP6	-0.367977
HARS2	-0.367917
USP47	-0.367869
WNK4	-0.367863
CCDC61	-0.367712
GM10382	-0.367706
FOSL2	-0.367205
COL9A3	-0.367022
TBC1D19	-0.367012
BNIP3L	-0.366896
TMEM42	-0.366845
CYB561	-0.366742
GLTSCR1	-0.366729
CNPY1	-0.366616
KLHL35	-0.36659
CREBRF	-0.366474
GANC	-0.366177
GPATCH8	-0.366082
PTPN21	-0.366018
POLR3C	-0.365976
SNHG18	-0.365926
TRIB2	-0.365916
LYSMD3	-0.365852
GM45069	-0.365755
BCOR	-0.365742
HSPB11	-0.365717
ARSA	-0.365335
DCTN6	-0.365101
GM26566	-0.36507
4833445I07RIK	-0.36506
SMAD7	-0.364858
GPR20	-0.364759
KLC2	-0.364459
FUT1	-0.364373
SLC25A24	-0.36427
CHD1L	-0.363946
CPT2	-0.363935
MAML1	-0.363933
PPP2R5A	-0.363855
GM19705	-0.36364
CEP131	-0.363637
TLN1	-0.363633
FAM166A	-0.363602
ZFP182	-0.36357
KATNB1	-0.363529
HSD17B11	-0.363194
PPP2CB	-0.363163
4833418N02RIK	-0.363054
NKIRAS2	-0.362931
NIT1	-0.362853
GM26767	-0.362555
G2E3	-0.362507
NR1H3	-0.362253
BC026585	-0.362013
COL25A1	-0.36193
GOLGA4	-0.361766
TRAF6	-0.361665
JMJD7	-0.361628
HLCS	-0.361474
NEK4	-0.361348
XNDC1	-0.361313
OSBPL2	-0.361255
KCNC1	-0.360963
TTC3	-0.360871
2610044O15RIK8	-0.360796
VTI1B	-0.360699
GPR146	-0.36064
MAST4	-0.360632
ACBD5	-0.360617
RP24-94F12.3	-0.360225
PDZD9	-0.360192
VEGFB	-0.360029
KCNH8	-0.359911
ICA1	-0.359863
ZHX3	-0.359689
CYTIP	-0.359594
RENBP	-0.359155
DCTN4	-0.359125
TNFRSF23	-0.359058
PDE3A	-0.358796
WNT11	-0.358719
HMGCS2	-0.358684
FAM102B	-0.358632
STBD1	-0.358629
CTDSPL	-0.358609
PPIF	-0.358445
MAP2K6	-0.358428
GUCA1B	-0.358358
HS3ST3B1	-0.358327
MAP3K10	-0.358241
GPBP1	-0.358214
CAMK2N2	-0.35821
GPR85	-0.357876
GNAI1	-0.357806
CLDN14	-0.357737
ZFP760	-0.357573
SDHAF4	-0.357569
TRAF5	-0.357391
CAPSL	-0.357365
CYP39A1	-0.357183
RASSF9	-0.35714
PGK1-RS7	-0.357044
4930402H24RIK	-0.356758
2210417A02RIK	-0.35654
YBEY	-0.356478
BCL2L11	-0.356404
KIFAP3	-0.356339
COA4	-0.356323
HSD17B2	-0.356287
RCN1	-0.355907
2024-09-09	-0.355704
GM9803	-0.355566
BTBD7	-0.355534
RIPK1	-0.355445
TPCN2	-0.355391
PLATR4	-0.355377
EGR2	-0.355375
ACOT11	-0.355271
SCARB1	-0.35482
BAIAP2L2	-0.354799
OLFML3	-0.354585
ARHGEF12	-0.354526
XYLB	-0.354493
AMOT	-0.354013
LNPEP	-0.353863
PCBP4	-0.353658
TUBB3	-0.35358
SERF1	-0.353309
UBE2Q1	-0.353135
MANEA	-0.353135
GM10269	-0.353088
2010111I01RIK	-0.352963
NLRC5	-0.352836
9030624J02RIK	-0.352732
ACE3	-0.352699
KHDC3	-0.35245
ACOT7	-0.352369
TRPC4	-0.352158
CES1F	-0.351965
SMIM6	-0.351874
RHEBL1	-0.351848
DYM	-0.35184
GBA2	-0.351768
ZFP644	-0.351524
GM2A	-0.351486
MTSS1	-0.351478
IFFO1	-0.351427
MYZAP	-0.351404
TUBG2	-0.351308
U2AF1L4	-0.351302
IFI27	-0.351298
KLHDC1	-0.351294
SNAPIN	-0.351287
ZBTB21	-0.351268
PTPA	-0.351059
CIB3	-0.350943
HDLBP	-0.350791
PCBP2	-0.350722
PDDC1	-0.35069
GM13203	-0.350544
TMEM94	-0.350415
PNISR	-0.350266
NR1I3	-0.350262
CAGE1	-0.350018
SLC25A51	-0.349825
CES1C	-0.349641
1110017D15RIK	-0.349625
TMEM38B	-0.349605
NRXN2	-0.349565
PPP1R12A	-0.349546
AI837181	-0.349477
HIST2H2BB	-0.349441
POLG2	-0.349287
TMEM258	-0.348984
GM43672	-0.348981
CCDC148	-0.348954
OAF	-0.348874
DCTN2	-0.348815
HNMT	-0.348424
RNF152	-0.348413
CEBPG	-0.348324
FUT7	-0.348116
CEACAM18	-0.347939
SLC39A6	-0.347854
TRIM37	-0.347846
ABCC12	-0.347738
ECHDC3	-0.347664
SCG5	-0.347463
MTOR	-0.347368
PABPC1L	-0.347177
TMEM241	-0.347059
GM26912	-0.346966
SLC15A1	-0.346794
ZMAT5	-0.34674
5830454E08RIK	-0.346726
NDUFV3	-0.346315
ZMYND12	-0.346282
PTPRH	-0.34624
AHI1	-0.346236
TNFAIP8L1	-0.346142
WASF2	-0.34612
PRDM14	-0.346097
POP1	-0.346052
WDR25	-0.345939
RTN4R	-0.345757
NEURL3	-0.34553
PPP1R15A	-0.34546
CRYBB1	-0.34545
SCLY	-0.345178
GSTM7	-0.345163
VPS41	-0.344995
ANO7	-0.344911
GM5617	-0.344877
FBXO31	-0.344785
ZP1	-0.344677
DYNLT1C	-0.344494
CAPNS1	-0.344291
PLK5	-0.344011
PFKL	-0.343923
LAMTOR4	-0.343891
GM15800	-0.343725
SLA	-0.343602
KAZN	-0.343586
TAF1B	-0.343585
CSNK1G2	-0.343505
CDK19	-0.343502
FAM20A	-0.343491
TMEM106B	-0.343334
PLEKHA4	-0.343114
TMEM55A	-0.343058
MURC	-0.342987
4931428F04RIK	-0.342979
1110019D14RIK	-0.342919
APOD	-0.342839
CC2D1A	-0.342837
INVS	-0.342679
RCBTB2	-0.342111
S100Z	-0.342107
TLN2	-0.34204
CUL3	-0.341998
PPFIBP2	-0.341886
DNAJA4	-0.341878
WIPF2	-0.341868
SMUG1	-0.341817
MYLIP	-0.341776
GM11381	-0.341645
DTNB	-0.341603
SPRY1	-0.341548
GADD45B	-0.341529
SNX22	-0.341387
ADAM23	-0.341341
CLN3	-0.34132
TBC1D9	-0.341159
STRADB	-0.341077
PLEKHO1	-0.341007
CAPN3	-0.341003
SERHL	-0.340843
PYGM	-0.340818
SLC16A10	-0.340785
COX7A2L	-0.340549
AMT	-0.34036
PRNP	-0.340341
PRRC2C	-0.340176
IRF9	-0.340164
FBLN2	-0.33995
1700067K01RIK	-0.33987
FHDC1	-0.339839
DUSP9	-0.339771
4921507P07RIK	-0.339741
ZFP62	-0.339729
PBLD2	-0.339724
MMAA	-0.339688
NEURL1A	-0.339511
CBFA2T2	-0.339438
ARHGEF17	-0.339332
WDR54	-0.339193
RSF1	-0.339152
FN3KRP	-0.339146
MAP6	-0.339105
MYO1A	-0.339089
PRR5L	-0.339065
PCSK4	-0.339012
D930020B18RIK	-0.338976
TPPP3	-0.338831
STON2	-0.338819
ALPPL2	-0.338791
ATP2A3	-0.338678
SNX29	-0.338413
KLF9	-0.338296
BC052040	-0.338291
TMEM104	-0.33828
MFSD2B	-0.338227
TMEM71	-0.338224
ARRDC3	-0.33818
SH3BP4	-0.338174
BAG2	-0.338152
CCDC159	-0.338114
SAMD13	-0.33808
EXTL3	-0.337923
BTBD1	-0.337797
EGLN2	-0.337593
NEFL	-0.337585
GM44066	-0.337562
CPNE8	-0.337509
XPNPEP2	-0.337475
DYNLT1A	-0.337287
ABCG8	-0.337227
GPR119	-0.337136
ATP6V0D1	-0.337073
KLRA7	-0.337009
TCTA	-0.33698
EFHB	-0.336941
RP23-268C22.3	-0.336709
PRRG4	-0.336344
RGS3	-0.336317
SUGT1	-0.336312
TDRD1	-0.336229
ANXA11	-0.336024
ZFP617	-0.336012
EFNB2	-0.335991
RASL2-9	-0.335905
FMR1NB	-0.335719
OLFR165	-0.335163
STARD10	-0.335143
RHOV	-0.334996
G6B	-0.334914
CNOT7	-0.33489
CAMK1	-0.334861
PXMP2	-0.334812
GM10522	-0.334778
CD83	-0.334758
LPIN1	-0.334729
PSORS1C2	-0.3347
CCDC89	-0.334525
PGAP3	-0.334486
TMEM161A	-0.334481
SCNM1	-0.334287
SPEN	-0.334287
SYT7	-0.334249
TRPC7	-0.334203
GM12976	-0.333976
LGALS2	-0.333905
TASP1	-0.333806
EGR1	-0.333617
PITX2	-0.333527
NRP1	-0.333471
ING3	-0.333407
5730420D15RIK	-0.333369
BTNL1	-0.333266
BMT2	-0.333216
LRRC10B	-0.333116
ZFP317	-0.333088
A830005F24RIK	-0.333064
PLEKHH1	-0.332983
MFSD8	-0.332871
ZMYM6	-0.332774
ABCC1	-0.332722
SH3KBP1	-0.332714
PTK6	-0.332567
SYNGR4	-0.332566
SMCR8	-0.332534
FBXW2	-0.332533
RNF39	-0.332505
ITIH5	-0.33236
EIF2AK3	-0.33224
PLOD2	-0.331987
ATF5	-0.331918
RALBP1	-0.331635
1700037C18RIK	-0.331624
FAM8A1	-0.331555
SLC22A15	-0.33149
VPS8	-0.331418
VWA9	-0.331347
IGFBP3	-0.331272
MYBL1	-0.330795
PDZRN3	-0.330774
NECAB2	-0.330756
PAPLN	-0.330619
3110002H16RIK	-0.330563
MIGA2	-0.330417
TSPAN12	-0.330284
MCU	-0.330207
FBXO30	-0.330191
TCEAL1	-0.330171
ZFP457	-0.330082
SEMA4G	-0.329816
MPP5	-0.329766
RASSF6	-0.329717
TNKS	-0.329587
TIMMDC1	-0.329187
HPGD	-0.329107
C230035I16RIK	-0.329082
CAV2	-0.328919
PPP2R5B	-0.328867
OLFM1	-0.328653
GM26722	-0.328544
HOXC6	-0.328283
4933406P04RIK	-0.32793
GM12511	-0.327922
SEMA4B	-0.327885
RPL29	-0.327881
STOX1	-0.327879
PCIF1	-0.327875
RFX3	-0.32782
SORBS3	-0.3278
ZBED3	-0.327788
NEK5	-0.327414
TOR4A	-0.327348
SGMS1	-0.327276
IGSF21	-0.327271
PRSS23	-0.327184
FEV	-0.327157
MAOB	-0.327067
CHKA	-0.327057
GM45028	-0.327056
BCL9L	-0.327048
WDR11	-0.327033
CBX2	-0.326707
GIT1	-0.326622
PMM1	-0.326587
ZFP839	-0.326248
SNAPC2	-0.326042
PRKACA	-0.325963
HIST2H2BE	-0.325879
NR4A1	-0.325874
TMEM2	-0.325604
ARHGEF1	-0.325468
STAM	-0.325467
MFNG	-0.325388
ASH1L	-0.325329
HP1BP3	-0.325307
CDR2L	-0.325056
OGFOD1	-0.324836
B4GALT1	-0.324787
KBTBD13	-0.324739
FAM134B	-0.324467
ZDHHC9	-0.324362
IL21R	-0.324314
1600014C10RIK	-0.324311
ERICH2	-0.324176
RBM5	-0.323997
KLHL12	-0.323838
FBXO10	-0.323762
PIK3C2B	-0.323599
9530082P21RIK	-0.323431
THNSL1	-0.323419
DNAL4	-0.323417
NDUFAF6	-0.323342
GLIS3	-0.323307
LENG9	-0.323304
FAM78A	-0.323265
CECR6	-0.323209
GM12525	-0.323061
RSG1	-0.322986
CHMP7	-0.322977
TNFSFM13	-0.32281
COPZ2	-0.322789
ADGRL1	-0.322755
FAM19A1	-0.322541
SLC2A4	-0.322517
ZFAND1	-0.322465
DPH7	-0.322449
ACAA2	-0.322443
FAM234B	-0.322368
GM42031	-0.322286
NAT6	-0.322066
CHM	-0.322044
0610010F05RIK	-0.322032
DACT3	-0.32198
GM42957	-0.321978
FAM76A	-0.321925
PLEKHB2	-0.321857
STRBP	-0.321803
GM38399	-0.321734
FUT2	-0.321686
NAPSA	-0.321595
RIMS4	-0.321562
SLC26A3	-0.321507
ADARB1	-0.321353
ZFP74	-0.321295
NPHP1	-0.321237
E330009J07RIK	-0.321207
CLDN8	-0.321177
SLC9A5	-0.320992
ABCB1A	-0.32098
FAM167A	-0.320866
ULK3	-0.320427
COQ9	-0.320361
SULT1D1	-0.320238
KRI1	-0.320124
USP32	-0.320101
PHF6	-0.319873
ZRANB1	-0.319791
AMDHD1	-0.31978
OTUD7B	-0.319618
CAND2	-0.319608
GABARAP	-0.319485
GM10146	-0.31948
PRRG2	-0.319397
AS3MT	-0.319338
EPAS1	-0.319336
SOCS7	-0.319127
NMNAT3	-0.319086
FAM207A	-0.319014
FRMD4B	-0.318883
SNX7	-0.318513
EGFR	-0.318403
FHL1	-0.318265
ELMSAN1	-0.318253
MREG	-0.318177
CUEDC1	-0.318084
NLRP9B	-0.318069
RXRB	-0.318042
MTMR4	-0.317965
METAP1	-0.317958
PTPN23	-0.317929
ZFP397	-0.317905
CLCN3	-0.317849
PIAS1	-0.317794
MAP1S	-0.317658
ESRP1	-0.317657
GLTSCR1L	-0.317548
TRIM23	-0.317544
CIC	-0.317273
MYOM3	-0.317259
FAM53B	-0.317001
PUM1	-0.316971
KIF3C	-0.316823
RWDD3	-0.316803
DDIT4	-0.316756
SYNE2	-0.316687
KCNH6	-0.316551
PDXDC1	-0.316542
KANK2	-0.316484
PRRX1	-0.316419
NXNL2	-0.316393
ACPP	-0.316265
NFKBIL1	-0.316244
EPN2	-0.316236
SLC41A2	-0.316113
CBY3	-0.316056
PLXNB1	-0.315888
OOEP	-0.315642
FOSB	-0.315571
CSRP2	-0.315392
CRYM	-0.315328
METTL21B	-0.315298
UPF2	-0.315273
KCTD12B	-0.315126
ZFP947	-0.315106
SMARCA2	-0.315088
GM30524	-0.314977
ZCCHC12	-0.314841
MAZ	-0.314779
CCDC88C	-0.31468
KREMEN2	-0.314667
FBXW7	-0.314605
EOGT	-0.314558
GSTM3	-0.314378
SLC39A13	-0.314366
VAMP3	-0.314228
ACADM	-0.314122
GATSL2	-0.31411
RAP1GAP2	-0.314086
SPRYD7	-0.313984
GM8186	-0.313854
TOM1L2	-0.313785
SNHG11	-0.313765
TCEA3	-0.313765
ZFP385A	-0.313659
CCHCR1	-0.313617
GABARAPL2	-0.313612
CSPP1	-0.313531
WDFY1	-0.313482
NLRC4	-0.313348
FCNA	-0.313103
DACT1	-0.312865
ARNT2	-0.312812
RABGGTB	-0.312596
STXBP5L	-0.312484
CYSTM1	-0.312429
GM45184	-0.312405
TM4SF4	-0.312347
GM26620	-0.312292
ZFYVE16	-0.312206
BRK1	-0.312204
PF4	-0.312198
AK4	-0.312194
TMEM63A	-0.312186
GM45581	-0.312007
UACA	-0.312007
RBP2	-0.311933
MME	-0.311643
PANK4	-0.31161
TUBA1A	-0.311387
PNPO	-0.311275
SLX1B	-0.311261
ATP6V0A1	-0.311101
PSTPIP1	-0.311051
INPPL1	-0.310767
TSHZ1	-0.310713
KLHL11	-0.310467
GATA6	-0.310445
9530053A07RIK	-0.310391
FRY	-0.310282
KCNU1	-0.310239
RSPH9	-0.31017
ACAD11	-0.310144
CAAA01147332.1	-0.310092
EHD2	-0.309976
MROH7	-0.309812
AQP7	-0.30967
COMMD4	-0.309596
AMD2	-0.309557
3830403N18RIK	-0.309545
YPEL3	-0.309527
1810043G02RIK	-0.309516
BTBD9	-0.309505
CD247	-0.309502
GEMIN5	-0.309427
FAM161B	-0.309414
USHBP1	-0.309141
RGN	-0.309039
SLC29A3	-0.308885
ST3GAL3	-0.308815
6430710C18RIK	-0.308806
GM26540	-0.308746
RPLP0	-0.308738
HES7	-0.308598
RARA	-0.308485
GM15013	-0.308398
B930094E09RIK	-0.308344
ARMC5	-0.308266
GM12088	-0.308148
TTC19	-0.308125
RTCA	-0.308107
TBL1XR1	-0.308086
SLC7A8	-0.30804
SIRT7	-0.308038
OTUD3	-0.307923
EXO5	-0.307673
PGPEP1	-0.307608
FBXO6	-0.307558
CYTH1	-0.307491
CRELD1	-0.307479
BTG2	-0.307371
METTL13	-0.30732
DEPDC7	-0.307277
BBS7	-0.307067
TGFA	-0.306973
MSRB2	-0.306748
CTRL	-0.306717
BBC3	-0.306556
1500026H17RIK	-0.306126
TMIE	-0.306016
CNDP1	-0.305953
FBXL2	-0.305924
MAML3	-0.305887
ANKRD6	-0.305782
GPAT4	-0.30578
CRACR2B	-0.305692
NDUFB2	-0.305572
DNM1	-0.305524
PCSK1	-0.305505
AGR3	-0.305502
SERTAD2	-0.305476
PFN2	-0.305403
FRAT1	-0.305385
SMAD4	-0.305363
MMP24	-0.30514
MCTP2	-0.305098
ACAD8	-0.305022
1700001L19RIK	-0.30501
EPB42	-0.304989
HDAC5	-0.304936
F5	-0.30493
SRD5A1	-0.304908
HSD17B14	-0.30484
1700003E16RIK	-0.304819
ZC3H14	-0.304615
RPL12	-0.304588
INSM1	-0.304414
SMPD1	-0.304411
[truncated: 12,060 more rows]
