# Supplementary material for: STAT1 regulates immune-mediated intestinal stem cell proliferation and epithelial regeneration
Source: Nat Commun. 2025 Jan 2;16:138. doi: 10.1038/s41467-024-55227-5 (PMC11697299; doi:10.1038/s41467-024-55227-5)
Supplement: Supplementary file 6 — Supplementary Data 3 [file 41467_2024_55227_MOESM6_ESM.xlsx]

## Sheet: 492258_1_data_set_9352716_sgw5s
index	CTPS	SNRPG	MRPL23	HDDC2	G3BP1	RCL1	EIF1AX	SET	RSL1D1	LSM7	RFC4	PPIA	HNRNPA1	DCTPP1	TFDP1	CSTF2	NOLC1	HDGF	SRSF2	POLD2	HNRNPA3	HNRNPC	SNRPD2	HNRNPA2B1	DUT	EXOSC7	TYMS	DDX18	MRTO4	PA2G4	NOP56	HSPD1	KPNB1	SF3B3	NCBP2	WDR43	IMP4	SERBP1	MCM7	NOP2	RNPS1	DEK	SNRPA	PES1	SRPK1	TARDBP	SF3A1	TFB2M	XPO1
PTCH1	0.106069	0.201258	0.135715	0.148132	0.148259	0.188426	0.157998	0.142159	0.146662	0.14329	0.192135	0.260824	0.315817	0.146762	0.137756	0.171631	0.191932	0.243995	0.199871	0.237383	0.265349	0.118444	0.220829	0.289204	0.145407	0.220981	0.217631	0.201847	0.164387	0.203201	0.150756	0.174606	0.157872	0.16069	0.189272	0.175678	0.265472	0.138684	0.182508	0.137946	0.166975	0.187916	0.181262	0.246714	0.158678	0.30472	0.155571	0.152862	0.238284
NOTCH1	0.131369	0.378427	0.30721	0.254912	0.297313	0.28217	0.330182	0.243492	0.299039	0.353489	0.328168	0.582965	0.458097	0.205665	0.264895	0.155369	0.356874	0.401799	0.302547	0.496871	0.481848	0.193778	0.498194	0.463159	0.27367	0.431517	0.365152	0.490925	0.412485	0.425932	0.320183	0.431439	0.228376	0.159329	0.468552	0.337135	0.427155	0.187321	0.310327	0.337225	0.274737	0.272079	0.338394	0.468156	0.389268	0.398181	0.293472	0.460072	0.328899
RBPJ	0.168346	0.302231	0.425234	0.327925	0.352031	0.479075	0.426694	0.321782	0.501403	0.275179	0.276254	0.505832	0.162328	0.274422	0.257469	0.139974	0.343355	0.189548	0.238309	0.345303	0.442608	0.238276	0.363654	0.402964	0.272993	0.492288	0.26422	0.5001	0.446534	0.502263	0.39057	0.44136	0.263784	0.213897	0.254246	0.33156	0.41688	0.336033	0.250136	0.351504	0.15157	0.230792	0.443213	0.495525	0.392303	0.25377	0.18455	0.383531	0.258695
HDAC2	0.321157	0.81652	1.01517	0.640362	0.895454	0.8072	1.14963	1.0679	1.18592	0.76627	0.933155	1.08275	0.670459	0.634292	0.69853	0.689547	0.770681	0.798799	0.821736	0.779386	1.25853	0.878833	0.641699	1.14523	0.690689	1.06	0.612606	0.931663	1.08015	1.15603	0.680403	1.0969	0.752972	0.243751	0.972904	0.422209	0.764399	0.953846	0.611107	0.567951	0.743548	0.778889	1.15101	0.860516	0.630257	0.611946	0.646396	1.08069	0.564344
NCOR2	0.195741	0.519777	0.340174	0.260247	0.472666	0.324857	0.446263	0.382318	0.308159	0.476843	0.458051	0.624924	0.328457	0.408498	0.471531	0.228553	0.517917	0.305475	0.439936	0.536728	0.526396	0.224974	0.584697	0.5574	0.407181	0.454282	0.51147	0.470422	0.439714	0.511465	0.345059	0.595993	0.442888	0.452026	0.351194	0.39439	0.503683	0.244381	0.404126	0.335228	0.335058	0.430932	0.494985	0.450013	0.455044	0.568054	0.359279	0.245375	0.408286
CCND2	0.240366	0.505954	0.474236	0.421542	0.63686	0.348634	0.487033	0.532678	0.44926	0.640537	0.712676	0.589126	0.40883	0.678491	0.73473	0.495144	0.709697	0.391597	0.502384	0.71788	0.52504	0.323203	0.561305	0.565815	0.635024	0.630769	0.722601	0.579128	0.625396	0.625095	0.565143	0.700891	0.612393	0.392472	0.453313	0.607187	0.483135	0.293658	0.652101	0.512379	0.547011	0.732558	0.476453	0.551246	0.563911	0.537863	0.402233	0.439383	0.4655
KAT2A	0.486532	0.7409	0.536081	0.299707	0.665824	0.551015	0.764404	0.75301	0.62458	0.720174	0.547213	0.683515	0.548183	0.49321	0.525068	0.584338	0.538781	0.750978	0.690883	0.421652	0.675353	0.489067	0.635787	0.759548	0.581026	0.440572	0.376712	0.525192	0.535325	0.582594	0.390678	0.61052	0.625837	0.271036	0.694636	0.313147	0.584706	0.501256	0.444956	0.491556	0.554287	0.542879	0.642277	0.388457	0.471564	0.628944	0.659	0.734293	0.490384
CSNK1E	0.200527	0.529016	0.261957	0.25283	0.362868	0.291743	0.312419	0.27116	0.177421	0.531594	0.31243	0.42111	0.405725	0.349822	0.387059	0.165008	0.45578	0.15502	0.414804	0.401245	0.36927	0.16949	0.628675	0.465759	0.346398	0.252206	0.376723	0.243616	0.221971	0.296902	0.208599	0.300015	0.386886	0.515287	0.249705	0.2844	0.540652	0.281648	0.266007	0.242494	0.365508	0.348942	0.274783	0.210995	0.361142	0.676509	0.393356	0.234075	0.395087
MYC	0.176431	0.359387	0.344208	0.491381	0.368137	0.57318	0.416876	0.395438	0.514443	0.237215	0.305678	0.457956	0.50503	0.326977	0.264411	0.219705	0.334446	0.35452	0.339124	0.372722	0.520956	0.281878	0.288177	0.532255	0.280227	0.457492	0.320724	0.373573	0.393257	0.449207	0.342549	0.383223	0.328537	0.124235	0.296838	0.283268	0.378488	0.527059	0.245384	0.314179	0.204532	0.285632	0.385588	0.474441	0.260941	0.380552	0.283777	0.312807	0.289868
AXIN1	0.515805	0.693883	0.62063	0.532394	0.767297	0.570401	0.724057	0.790193	0.550209	0.536673	0.524507	0.71988	0.529613	0.701208	0.630571	0.584787	0.581613	0.726296	0.530908	0.404609	0.596488	0.607508	0.592991	0.622434	0.569049	0.440408	0.476721	0.419041	0.603426	0.652924	0.293724	0.657272	0.671641	0.372154	0.327497	0.332324	0.701054	0.618383	0.375507	0.357785	0.442582	0.554254	0.610527	0.569199	0.380823	0.509712	0.55563	0.565187	0.391143
CUL1	0.566078	1.19828	0.949418	0.72775	1.21542	0.867557	1.06722	1.14935	0.982098	1.05839	0.827592	1.21565	0.705144	1.03346	1.03536	0.721162	1.00281	0.884673	0.926477	0.863923	1.06309	0.747623	1.00817	1.13589	0.901963	0.779496	0.713683	0.840245	1.12363	1.12711	0.582861	1.28047	1.02763	0.460157	0.619954	0.547905	1.10554	0.86239	0.671903	0.680443	0.740403	0.865055	1.02466	0.898813	0.684202	0.841226	0.819355	0.916992	0.548174
HDAC11	0.563122	0.866341	0.323888	0.148506	0.828309	0.423044	0.750174	0.660302	0.389384	0.802808	0.771826	0.917519	0.372101	0.561226	0.725175	0.423284	0.954301	0.319577	0.93476	0.925801	0.897545	0.252323	1.10239	0.960745	0.856007	0.585694	0.792986	0.662928	0.605654	0.760392	0.56176	0.704512	0.818057	0.635882	0.690588	0.597393	1.16	0.16728	0.708892	0.71492	0.614634	0.818706	0.59387	0.437886	0.775292	1.05401	0.637086	0.312212	0.919016
SKP2	0.576189	0.498982	0.191559	0.280899	0.637204	0.194412	0.399453	0.503879	0.220016	0.480546	0.832883	0.351142	0.272695	0.849282	0.911248	0.526327	0.747264	0.143665	0.587658	0.666543	0.368571	0.114212	0.531388	0.412857	0.929223	0.545174	0.907077	0.419227	0.417209	0.488452	0.524693	0.416497	0.704423	0.645871	0.356659	0.542367	0.455964	0.119718	0.756304	0.61435	0.622825	0.867763	0.22205	0.28104	0.63118	0.531931	0.281591	0.240465	0.724393
AXIN2	0.135658	0.491177	0.308638	0.191741	0.427652	0.3742	0.381382	0.298598	0.28103	0.576563	0.430272	0.646406	0.476528	0.362609	0.457121	0.220176	0.552342	0.239958	0.418644	0.577647	0.595554	0.104232	0.744349	0.710343	0.41818	0.401956	0.491951	0.480606	0.415247	0.448958	0.330299	0.457468	0.374384	0.390959	0.378428	0.461779	0.713791	0.186778	0.379443	0.420237	0.358392	0.394664	0.365232	0.359457	0.49713	0.709814	0.325581	0.35236	0.507967
[truncated: 51 more columns]
