# Supplementary material for: STAT1 regulates immune-mediated intestinal stem cell proliferation and epithelial regeneration
Source: Nat Commun. 2025 Jan 2;16:138. doi: 10.1038/s41467-024-55227-5 (PMC11697299; doi:10.1038/s41467-024-55227-5)
Supplement: Supplementary file 8 — Supplementary Data 5 [file 41467_2024_55227_MOESM8_ESM.xlsx]

## Sheet: 492258_1_data_set_9352718_sgw5s
index	CTPS	SNRPG	MRPL23	HDDC2	G3BP1	RCL1	EIF1AX	SET	RSL1D1	LSM7	RFC4	PPIA	HNRNPA1	DCTPP1	TFDP1	CSTF2	NOLC1	HDGF	SRSF2	POLD2	HNRNPA3	HNRNPC	SNRPD2	HNRNPA2B1	DUT	EXOSC7	TYMS	DDX18	MRTO4	PA2G4	NOP56	HSPD1	KPNB1	SF3B3	NCBP2	WDR43	IMP4	SERBP1	MCM7	NOP2	RNPS1	DEK	SNRPA	PES1	SRPK1	TARDBP	SF3A1	TFB2M	XPO1
MX1	0.0930735	0.199708	0.254359	0.189909	0.110538	0.118497	0.15356	0.145674	0.160327	0.135178	0.148782	0.166613	0.191212	0.152322	0.116458	0.143732	0.104855	0.178281	0.0938985	0.0967896	0.134221	0.240439	0.145112	0.131259	0.105109	0.127063	0.132593	0.123389	0.154533	0.145347	0.111851	0.171311	0.140898	0.079291	0.133059	0.105722	0.123022	0.243808	0.105617	0.131219	0.11498	0.1075	0.154772	0.186256	0.0926113	0.108259	0.114823	0.168493	0.0787929
CXCL10	0.0694638	0.0890963	0.132177	0.0849906	0.0792207	0.0708246	0.0756574	0.0746404	0.08383	0.0632001	0.118677	0.0795392	0.116524	0.093878	0.068925	0.0715099	0.0738011	0.103242	0.0542368	0.061241	0.044248	0.120977	0.100134	0.0472233	0.0678125	0.0693614	0.107807	0.0597851	0.0737192	0.0628224	0.0789961	0.0890583	0.0885208	0.0837665	0.0549244	0.105882	0.0944019	0.160891	0.0788184	0.0910678	0.0722873	0.0763973	0.0589534	0.070012	0.0688269	0.0544082	0.0739044	0.0860983	0.0691296
STAT1	0.0928632	0.209331	0.188977	0.148806	0.137787	0.126104	0.118371	0.122217	0.130735	0.149906	0.118377	0.106472	0.156961	0.126279	0.103905	0.0917946	0.17302	0.147196	0.125878	0.0774871	0.075324	0.155285	0.112358	0.0917517	0.104443	0.108976	0.105434	0.0961284	0.0960412	0.104801	0.0925358	0.102786	0.133648	0.120405	0.0963966	0.152722	0.139905	0.174159	0.0761266	0.185451	0.105498	0.0978608	0.0923803	0.102064	0.106329	0.124124	0.111623	0.114033	0.104259
IRF8	0.203241	0.358196	0.403037	0.305553	0.42505	0.435888	0.427448	0.381207	0.425528	0.311603	0.309264	0.465871	0.231194	0.307458	0.286782	0.19277	0.462342	0.258111	0.368566	0.357662	0.424465	0.334143	0.385775	0.417254	0.294348	0.405415	0.327423	0.475291	0.420488	0.477605	0.326532	0.426306	0.327883	0.201559	0.336378	0.421066	0.490537	0.29917	0.266485	0.397957	0.201819	0.274865	0.378276	0.496441	0.316334	0.33054	0.286443	0.346966	0.263371
SOCS1	0.0713657	0.183195	0.197117	0.115836	0.108425	0.103339	0.129756	0.110498	0.132551	0.115051	0.115521	0.121845	0.146336	0.119296	0.0766524	0.0854031	0.117785	0.131677	0.0788332	0.0674011	0.0895292	0.164672	0.116751	0.0967749	0.0754106	0.0980561	0.0982822	0.0901498	0.105093	0.0975064	0.0748399	0.128922	0.113122	0.0699331	0.0891397	0.108003	0.11527	0.183303	0.0706653	0.140983	0.0882326	0.0762035	0.0966804	0.113628	0.0803036	0.077267	0.084481	0.116189	0.084687
IL7	0.311325	0.473759	0.517604	0.414624	0.678212	0.548768	0.645856	0.683592	0.523549	0.500928	0.638868	0.65058	0.297957	0.512902	0.56612	0.596556	0.63801	0.405643	0.539364	0.551918	0.644409	0.42679	0.485117	0.586237	0.565742	0.641706	0.545915	0.571334	0.663055	0.716129	0.5248	0.573247	0.605462	0.391563	0.52163	0.451086	0.622486	0.372732	0.515959	0.485979	0.481593	0.568954	0.572523	0.560548	0.499825	0.497117	0.445259	0.524026	0.542529
CD74	0.132964	0.400379	0.195508	0.213301	0.215258	0.216985	0.24578	0.180909	0.165641	0.373043	0.228175	0.348597	0.297248	0.171688	0.193421	0.117017	0.277687	0.154212	0.282622	0.304304	0.30778	0.135369	0.360138	0.387648	0.179559	0.300814	0.230507	0.256346	0.18091	0.265188	0.142246	0.23331	0.221668	0.203615	0.218145	0.247199	0.402769	0.13521	0.151244	0.19139	0.240236	0.207558	0.205281	0.22021	0.208579	0.433192	0.244167	0.150266	0.302366
PARP14	0.133675	0.300894	0.197873	0.120319	0.136131	0.0979155	0.115281	0.118363	0.120944	0.235152	0.156531	0.13445	0.148088	0.152265	0.150782	0.109864	0.147881	0.156468	0.146474	0.127022	0.09863	0.144386	0.199128	0.124638	0.12346	0.124454	0.161662	0.107428	0.116973	0.10863	0.0930787	0.156671	0.153929	0.0986267	0.131868	0.13666	0.132768	0.16068	0.124826	0.143206	0.164542	0.139079	0.0959347	0.112467	0.136761	0.169073	0.167335	0.137881	0.116881
MYD88	0.203968	0.467696	0.524486	0.416527	0.544677	0.568994	0.728223	0.624365	0.715376	0.342797	0.447304	0.684998	0.639946	0.427967	0.392007	0.334156	0.459188	0.65542	0.43431	0.483084	0.660076	0.689421	0.386078	0.631219	0.389297	0.632053	0.337139	0.548914	0.624348	0.711682	0.324654	0.610426	0.381232	0.149508	0.45771	0.179815	0.616691	0.600982	0.297085	0.310161	0.321455	0.403525	0.622129	0.625629	0.266459	0.307073	0.451482	0.607599	0.249683
IFIT3	0.0574111	0.166689	0.231878	0.148541	0.0856511	0.0727013	0.0965579	0.0938172	0.102527	0.111414	0.132626	0.113594	0.189246	0.113176	0.0873425	0.0979027	0.0756703	0.162635	0.0693447	0.0747625	0.0673082	0.198765	0.12853	0.07508	0.0771572	0.0672356	0.115316	0.0836185	0.100799	0.0931755	0.061059	0.126874	0.109378	0.0587946	0.0897803	0.0779284	0.112392	0.224176	0.0929395	0.0855439	0.10627	0.0910554	0.10109	0.101877	0.0741183	0.0901804	0.0991512	0.155194	0.0920168
PSMA3	0.362926	0.994052	0.942513	0.716284	1.08521	1.11054	1.30031	1.11332	1.13854	0.918923	1.05771	1.82145	0.646356	0.775953	0.870706	0.624639	1.06857	0.679475	0.885233	1.28578	1.76389	0.723277	0.987267	1.49525	0.875029	1.41624	0.962341	1.43641	1.44734	1.76601	0.955796	1.47435	0.780333	0.34463	1.03098	0.692776	1.21521	0.829288	0.816737	0.846906	0.678561	0.869198	1.35416	1.25644	0.906228	0.940621	0.752941	0.872957	0.736185
IFI35	0.32422	0.551081	0.550951	0.489103	0.627614	0.718633	0.797199	0.645922	0.667372	0.434456	0.588643	0.821281	0.34762	0.42493	0.436454	0.39062	0.637525	0.356885	0.579046	0.595762	0.815256	0.649595	0.529364	0.72531	0.497774	0.74388	0.550162	0.743388	0.787883	0.853782	0.482965	0.691944	0.5098	0.283356	0.628306	0.44391	0.802008	0.493078	0.462507	0.521185	0.382961	0.469766	0.758387	0.798638	0.474156	0.515985	0.469518	0.491488	0.496287
GBP6	0.0990021	0.212308	0.222987	0.147106	0.107986	0.1102	0.12462	0.110056	0.123416	0.146582	0.141317	0.131849	0.173696	0.11567	0.0916139	0.0962098	0.119694	0.140944	0.115935	0.0934673	0.095735	0.156126	0.134049	0.103102	0.0810982	0.125912	0.133824	0.104952	0.101725	0.110409	0.0856964	0.131574	0.136999	0.0873934	0.109796	0.151218	0.137811	0.202716	0.098525	0.135397	0.135144	0.101796	0.0977551	0.115239	0.0941083	0.130311	0.124793	0.138071	0.122398
RIPK2	0.357821	0.128028	0.154239	0.160459	0.228619	0.137799	0.230834	0.265665	0.162354	0.153479	0.291315	0.186194	0.160634	0.236711	0.201915	0.311958	0.228445	0.172743	0.245291	0.20808	0.215369	0.25102	0.155704	0.197458	0.232052	0.253977	0.240017	0.198782	0.198063	0.246851	0.212006	0.185318	0.215369	0.209962	0.228453	0.206247	0.181992	0.181503	0.238937	0.25321	0.248075	0.243271	0.170762	0.182457	0.189202	0.159835	0.1795	0.19459	0.247101
PSMA2	0.376898	1.01769	0.970099	0.790291	1.06862	1.18224	1.29758	1.11626	1.13203	0.875917	0.984053	1.72672	0.663705	0.791947	0.828625	0.606926	1.02356	0.692169	0.850877	1.16291	1.59388	0.765445	0.965796	1.41006	0.841683	1.40576	0.907459	1.3783	1.43744	1.66722	0.911995	1.48481	0.797096	0.31913	0.958034	0.670659	1.22808	0.848888	0.766744	0.819301	0.621563	0.813202	1.34132	1.29642	0.861509	0.85009	0.730589	0.875085	0.647718
PSMB9	0.228643	0.439639	0.336562	0.246084	0.598434	0.56585	0.653744	0.54971	0.532127	0.369025	0.504647	0.648402	0.202139	0.369169	0.402378	0.30581	0.675218	0.246001	0.536912	0.555826	0.688912	0.304692	0.511545	0.617092	0.519158	0.568909	0.48964	0.582093	0.577202	0.65333	0.468815	0.486051	0.453277	0.377665	0.530995	0.473862	0.649067	0.233281	0.44264	0.617912	0.337026	0.455992	0.486732	0.477475	0.509852	0.496221	0.367706	0.291449	0.528759
STAT3	0.165709	0.166083	0.11464	0.152833	0.134124	0.134366	0.099762	0.116028	0.179755	0.136498	0.136204	0.0885888	0.103684	0.181736	0.137456	0.11768	0.164164	0.195411	0.107237	0.104008	0.083146	0.156187	0.106154	0.0998929	0.123345	0.160874	0.117609	0.101233	0.0896149	0.0936573	0.132166	0.0854173	0.143928	0.161009	0.13075	0.154024	0.0908875	0.120009	0.117544	0.142322	0.193556	0.145541	0.0715122	0.151284	0.0993292	0.127006	0.130432	0.0975771	0.124078
LAP3	0.327743	0.610411	0.751246	0.74261	0.858945	0.863252	0.987075	0.846917	0.921823	0.531721	0.799849	1.00567	0.402566	0.638987	0.669305	0.437693	0.914751	0.445511	0.679505	0.839683	0.990698	0.655349	0.619895	0.824551	0.695787	1.1087	0.736804	0.978448	1.12225	1.16341	0.766367	1.00068	0.60751	0.358271	0.707994	0.624373	0.869834	0.632044	0.654515	0.730755	0.473292	0.664453	0.90652	1.12759	0.656959	0.544028	0.552196	0.647325	0.484344
CXCL9	0.0785001	0.179449	0.238769	0.15882	0.129318	0.138898	0.140015	0.138863	0.135714	0.130479	0.169115	0.148885	0.220459	0.142455	0.0998786	0.124973	0.127335	0.168293	0.112879	0.107629	0.102578	0.199767	0.125974	0.101792	0.1007	0.126021	0.155122	0.120051	0.136784	0.134491	0.0910218	0.157254	0.150718	0.0906315	0.0991815	0.134796	0.167427	0.259493	0.107993	0.137048	0.146997	0.115614	0.114143	0.126015	0.114179	0.11124	0.120891	0.167646	0.133923
NLRC5	0.130516	0.225499	0.174567	0.124754	0.144398	0.139521	0.114376	0.118674	0.123087	0.174135	0.126033	0.12698	0.148743	0.108849	0.110409	0.0932197	0.181665	0.132621	0.153859	0.111818	0.0993935	0.130046	0.132683	0.131751	0.101407	0.106312	0.123679	0.100113	0.0983636	0.109008	0.110528	0.110332	0.134337	0.12546	0.1456	0.12778	0.131436	0.136992	0.100998	0.200389	0.138221	0.117035	0.10485	0.101001	0.120373	0.16051	0.158862	0.113433	0.140679
EIF2AK2	0.323245	0.323128	0.408385	0.36032	0.409296	0.517496	0.430855	0.429727	0.435687	0.244802	0.291608	0.419788	0.401779	0.364301	0.29209	0.35182	0.379163	0.50715	0.289316	0.222825	0.343554	0.45389	0.284007	0.34264	0.294133	0.364635	0.244024	0.31263	0.393896	0.388586	0.270203	0.370312	0.354812	0.223311	0.236811	0.261788	0.427208	0.462666	0.232935	0.346078	0.17708	0.258641	0.371409	0.3687	0.231685	0.245231	0.266524	0.36409	0.221808
IL18BP	0.0718552	0.220959	0.206421	0.103133	0.118577	0.114715	0.141418	0.12609	0.141768	0.170235	0.117141	0.146818	0.132777	0.11385	0.0918113	0.0895498	0.138103	0.134971	0.113667	0.0905692	0.114537	0.130782	0.154253	0.137195	0.09937	0.100654	0.121679	0.111716	0.114585	0.117559	0.109619	0.142173	0.120935	0.0933947	0.118635	0.129707	0.143696	0.15709	0.0910244	0.144649	0.0841436	0.102886	0.106791	0.122457	0.112457	0.11355	0.108869	0.122332	0.102816
ZNFX1	0.143417	0.293755	0.327621	0.255209	0.207238	0.2232	0.163157	0.180648	0.216172	0.209253	0.195503	0.212839	0.204934	0.220201	0.160826	0.108605	0.201769	0.171869	0.176311	0.165397	0.195052	0.183277	0.238838	0.18805	0.166686	0.201488	0.203268	0.237499	0.210342	0.188042	0.174029	0.213778	0.22949	0.189658	0.155803	0.172671	0.214909	0.272901	0.13997	0.189693	0.159589	0.188101	0.19705	0.255605	0.199514	0.183457	0.167542	0.212598	0.180824
CASP8	0.253566	0.621292	0.681879	0.744647	0.784465	0.738947	0.91487	0.818758	0.760353	0.606612	0.820233	1.05959	0.47414	0.556791	0.609778	0.457159	0.803209	0.468063	0.640179	0.929583	1.06045	0.582696	0.664695	0.926828	0.615796	1.18222	0.753958	0.997474	0.994304	1.12237	0.734158	0.999443	0.616679	0.231743	0.739744	0.597717	0.794628	0.648837	0.612379	0.596151	0.479138	0.640329	0.876834	1.13414	0.632611	0.601555	0.524564	0.645405	0.509421
PIM1	0.205039	0.31769	0.321769	0.228667	0.424171	0.331914	0.402657	0.372264	0.37424	0.297413	0.342007	0.369258	0.237503	0.311946	0.368321	0.253376	0.46417	0.283031	0.392669	0.326702	0.355606	0.290924	0.309908	0.334602	0.353329	0.348662	0.316255	0.305213	0.392956	0.382651	0.266969	0.329923	0.334538	0.294773	0.293412	0.293107	0.379602	0.270551	0.259386	0.403982	0.251714	0.301556	0.28999	0.289627	0.329168	0.320944	0.284103	0.290588	0.297359
EPSTI1	0.178225	0.334931	0.46523	0.518442	0.373962	0.479543	0.512284	0.431502	0.565241	0.2365	0.270801	0.458004	0.507469	0.337515	0.265684	0.320197	0.31157	0.505536	0.262769	0.220728	0.383451	0.703199	0.222702	0.363178	0.244633	0.45894	0.18678	0.349589	0.459863	0.456405	0.216804	0.428973	0.314691	0.117519	0.300261	0.147259	0.380667	0.58235	0.139026	0.252613	0.158226	0.225169	0.460722	0.451528	0.167188	0.192922	0.270314	0.42692	0.139401
DDX60	0.162012	0.433146	0.248075	0.140198	0.219988	0.127635	0.197505	0.208497	0.180917	0.359724	0.233172	0.228034	0.179586	0.184317	0.215186	0.15336	0.264626	0.199325	0.295586	0.203603	0.199609	0.126987	0.300987	0.268253	0.206019	0.180779	0.207532	0.173527	0.135223	0.179605	0.146408	0.200164	0.252499	0.179901	0.232502	0.213543	0.257299	0.134859	0.182002	0.237136	0.273544	0.240977	0.157884	0.127633	0.199882	0.319026	0.283655	0.211215	0.242939
RTP4	0.122206	0.419692	0.271156	0.147992	0.223829	0.117955	0.181778	0.185397	0.150438	0.35268	0.253327	0.230615	0.215343	0.207144	0.218204	0.161225	0.270216	0.180099	0.237148	0.225509	0.190962	0.161335	0.326341	0.250892	0.194678	0.180142	0.24511	0.178061	0.16498	0.185451	0.152835	0.216428	0.246748	0.211811	0.18369	0.223599	0.272299	0.181962	0.194645	0.211163	0.246765	0.218907	0.181177	0.166158	0.217059	0.324773	0.241127	0.17525	0.247865
TAP1	0.188579	0.259131	0.250526	0.221599	0.309459	0.347653	0.314505	0.285839	0.281581	0.228924	0.262279	0.311556	0.135608	0.227489	0.218607	0.187956	0.358052	0.167494	0.270355	0.273959	0.303512	0.214915	0.266014	0.272596	0.25639	0.337989	0.268539	0.351746	0.309443	0.359423	0.307749	0.272476	0.254085	0.195327	0.272077	0.350218	0.301003	0.193873	0.264178	0.358108	0.137487	0.222937	0.251375	0.326159	0.281251	0.236556	0.181892	0.178374	0.262061
NMI	0.18845	0.497242	0.644259	0.732401	0.612326	0.705472	0.755043	0.619616	0.712845	0.439504	0.727816	0.907474	0.295895	0.425806	0.514789	0.377184	0.728132	0.288255	0.523246	0.782607	0.864432	0.510174	0.568443	0.720827	0.543143	1.11595	0.641583	0.923592	0.905336	1.00422	0.678541	0.86887	0.473616	0.262646	0.641487	0.56357	0.738026	0.459977	0.567572	0.576723	0.382432	0.562684	0.80511	1.02486	0.632726	0.449552	0.380714	0.512524	0.44455
RBCK1	0.323396	0.444218	0.35812	0.269581	0.499732	0.299269	0.446755	0.429389	0.342381	0.371472	0.291178	0.453445	0.41905	0.492937	0.464087	0.265806	0.488283	0.503845	0.40078	0.311434	0.349824	0.403941	0.480341	0.40099	0.40805	0.222961	0.30295	0.28618	0.374896	0.370625	0.224447	0.439011	0.46868	0.473499	0.33281	0.361314	0.456754	0.424513	0.258208	0.333827	0.320478	0.345208	0.345351	0.286673	0.350051	0.403235	0.432862	0.379471	0.289492
B2M	0.296575	0.678931	0.956201	0.87439	0.668134	0.813791	0.917338	0.773168	0.819094	0.408965	0.361509	0.848552	0.807882	0.562367	0.426749	0.396721	0.472848	0.795413	0.405368	0.33578	0.692022	1.07785	0.433467	0.627687	0.354054	0.595301	0.267077	0.53857	0.806577	0.826663	0.264472	0.85039	0.507819	0.125436	0.368514	0.249726	0.731384	1.02103	0.195653	0.314617	0.24459	0.321585	0.778757	0.798708	0.231686	0.332966	0.430536	0.793076	0.178587
OGFR	0.19017	0.389723	0.453278	0.384048	0.359794	0.361922	0.426859	0.390584	0.414135	0.276498	0.251708	0.387163	0.440604	0.318148	0.287321	0.260514	0.330932	0.421164	0.250894	0.22588	0.350032	0.489917	0.215599	0.325489	0.246762	0.395261	0.212026	0.271098	0.351839	0.396288	0.174785	0.363087	0.311196	0.171391	0.19089	0.203827	0.329016	0.478919	0.156502	0.22365	0.182846	0.214017	0.365239	0.355648	0.126185	0.216122	0.277685	0.369001	0.125229
CMPK2	0.146734	0.246952	0.301758	0.201861	0.202764	0.209698	0.232917	0.22374	0.237546	0.178848	0.22747	0.268761	0.332713	0.206995	0.193096	0.206203	0.216756	0.309735	0.149536	0.182853	0.211877	0.302802	0.213405	0.199376	0.183932	0.220317	0.199377	0.164023	0.238567	0.239881	0.133824	0.225889	0.193151	0.121054	0.141694	0.138162	0.261595	0.305479	0.15048	0.188697	0.148229	0.178251	0.243761	0.222552	0.127777	0.141819	0.192754	0.254005	0.126623
PSMB2	0.406374	1.15369	1.14885	0.861977	1.13833	1.10612	1.49417	1.20255	1.15617	0.99536	1.04293	1.96222	0.814757	0.869329	0.954191	0.696288	1.07519	0.886666	0.885816	1.1898	1.81214	0.939231	1.02018	1.53689	0.887249	1.32182	0.902991	1.26447	1.51637	1.73963	0.848233	1.56539	0.883402	0.366254	1.01506	0.661028	1.26389	1.02586	0.770094	0.783349	0.718669	0.86044	1.43351	1.20999	0.866527	0.941113	0.81592	1.00578	0.687365
RNF213	0.103769	0.229947	0.227887	0.247953	0.132335	0.184687	0.146045	0.131227	0.16594	0.158731	0.134798	0.125923	0.170262	0.121707	0.0945972	0.0991535	0.156606	0.170048	0.13456	0.0955084	0.0903125	0.189416	0.133699	0.105349	0.100831	0.148302	0.11579	0.123125	0.13192	0.127186	0.110846	0.12461	0.146805	0.101322	0.104806	0.171612	0.174965	0.242523	0.0956348	0.18489	0.116541	0.104283	0.121892	0.140176	0.125989	0.110512	0.118213	0.137421	0.122211
IFI44	0.0664693	0.227241	0.234886	0.144024	0.123284	0.0936703	0.12306	0.12025	0.11975	0.163254	0.150564	0.142092	0.200419	0.119982	0.0973123	0.109272	0.120369	0.167689	0.122461	0.0955316	0.0949598	0.16995	0.146124	0.115501	0.0892728	0.102594	0.125486	0.105364	0.111101	0.119011	0.0718543	0.14433	0.139738	0.0833133	0.110758	0.12201	0.157385	0.211498	0.0935844	0.119821	0.129444	0.102594	0.114214	0.100551	0.108942	0.131232	0.130363	0.162061	0.118517
ISG15	0.057259	0.168178	0.189988	0.107541	0.0822472	0.0871617	0.0992179	0.0850592	0.107622	0.105949	0.114254	0.093006	0.150779	0.100203	0.0682381	0.0902745	0.0909891	0.134814	0.0713166	0.0597158	0.0618696	0.163378	0.0918283	0.0720299	0.0630892	0.0844022	0.0914424	0.0748482	0.0877031	0.0792775	0.0666367	0.0950273	0.105564	0.0612148	0.0769731	0.0910984	0.101802	0.177571	0.0762081	0.101839	0.0840646	0.074009	0.0799613	0.087425	0.0838055	0.0694995	0.0795971	0.119315	0.0843147
NAMPT	0.347069	0.329469	0.398871	0.296106	0.453101	0.509569	0.483098	0.495746	0.450284	0.237265	0.338251	0.382783	0.350821	0.392424	0.364421	0.407429	0.43934	0.489058	0.33407	0.274566	0.353936	0.445171	0.247134	0.3432	0.369959	0.368787	0.28802	0.309318	0.395821	0.407748	0.270421	0.350106	0.402497	0.272569	0.270209	0.280262	0.400938	0.415421	0.275509	0.401317	0.244356	0.326304	0.377034	0.313965	0.25818	0.234279	0.298158	0.348905	0.276484
UBE2L6	0.0721013	0.189333	0.195307	0.128444	0.127334	0.116487	0.145304	0.129361	0.130597	0.135528	0.134607	0.128628	0.131188	0.120767	0.0934022	0.125692	0.142221	0.127337	0.118949	0.0912543	0.113196	0.171872	0.124679	0.126137	0.101927	0.124879	0.11896	0.110457	0.113874	0.118798	0.104345	0.113526	0.135274	0.0916625	0.138058	0.119094	0.127435	0.161743	0.104697	0.142479	0.0973704	0.109089	0.100253	0.118135	0.105037	0.121055	0.0883947	0.122089	0.125212
XAF1	0.125096	0.282323	0.236897	0.234714	0.170891	0.163724	0.173306	0.173045	0.182241	0.192129	0.145621	0.154887	0.18114	0.135871	0.124867	0.105127	0.209037	0.178577	0.181916	0.121351	0.135585	0.172086	0.148258	0.158146	0.122142	0.1889	0.124533	0.128633	0.124592	0.158779	0.127725	0.144793	0.184716	0.14468	0.135201	0.229126	0.186306	0.210789	0.0984578	0.202366	0.154018	0.116834	0.119772	0.142008	0.139802	0.179091	0.158968	0.15537	0.147388
STAT2	0.0723471	0.246183	0.242722	0.151707	0.113885	0.107464	0.118603	0.114081	0.13562	0.173642	0.152029	0.150901	0.14415	0.129816	0.108039	0.0821951	0.125306	0.136163	0.100739	0.103505	0.108581	0.163222	0.165773	0.124	0.0969712	0.151554	0.130407	0.144448	0.152748	0.137718	0.128781	0.183206	0.123846	0.0797897	0.113638	0.149142	0.119848	0.171921	0.117897	0.16062	0.113717	0.114671	0.142913	0.200833	0.141685	0.101805	0.105206	0.163921	0.106161
ADAR	0.109409	0.390364	0.439484	0.357866	0.290612	0.292491	0.338821	0.304059	0.320384	0.266012	0.187296	0.372829	0.379919	0.297625	0.19085	0.216042	0.201221	0.365077	0.149544	0.122902	0.248485	0.411952	0.257754	0.246969	0.14188	0.239258	0.153036	0.191695	0.311375	0.296948	0.118433	0.358141	0.255925	0.127729	0.111201	0.151548	0.308743	0.443238	0.0906076	0.135505	0.199436	0.161092	0.292172	0.323856	0.11024	0.146758	0.192065	0.316176	0.103865
ICAM1	0.0956191	0.21622	0.198313	0.137814	0.115147	0.16412	0.136336	0.10792	0.174901	0.150155	0.100904	0.140428	0.112279	0.107843	0.0839261	0.0705798	0.15575	0.113161	0.120921	0.101396	0.118073	0.116294	0.130006	0.115607	0.0964011	0.17591	0.107473	0.129216	0.116305	0.139987	0.120477	0.103921	0.1148	0.101271	0.0942485	0.22546	0.146791	0.148982	0.0759358	0.194945	0.09229	0.0851379	0.0962872	0.171375	0.0984474	0.138936	0.0727204	0.0896913	0.10799
IFIT1	0.0713554	0.210799	0.220871	0.125172	0.0930504	0.0672714	0.101041	0.102156	0.0913779	0.161497	0.162429	0.120769	0.192571	0.115346	0.10066	0.10957	0.0944239	0.146534	0.100877	0.0969214	0.0869547	0.173899	0.14364	0.0998724	0.0877438	0.0891454	0.140719	0.0950642	0.095444	0.101136	0.0711686	0.13201	0.135671	0.0739143	0.102159	0.0949679	0.133596	0.197864	0.106598	0.0997705	0.145328	0.110016	0.105899	0.0948771	0.105151	0.130057	0.142212	0.15564	0.119497
DHX58	0.104537	0.314777	0.309464	0.278007	0.215079	0.185455	0.224529	0.218744	0.215453	0.233641	0.146022	0.227086	0.266192	0.211595	0.198742	0.151526	0.185667	0.252652	0.129705	0.107418	0.193087	0.309652	0.156635	0.180628	0.130288	0.203098	0.12374	0.121637	0.224778	0.212279	0.107273	0.223223	0.179397	0.141646	0.113075	0.133491	0.167369	0.290412	0.0952303	0.0993296	0.168448	0.125247	0.186796	0.224453	0.0843875	0.145094	0.140047	0.213966	0.0923006
PSME1	0.277979	0.54473	0.737597	1.05496	0.542286	0.799169	0.655332	0.626052	0.714443	0.360878	0.332923	0.649506	0.543562	0.466687	0.362786	0.360776	0.407009	0.570255	0.332508	0.303304	0.540123	0.780229	0.371946	0.504815	0.29212	0.589414	0.263396	0.566827	0.677691	0.680912	0.305324	0.672931	0.439459	0.128946	0.260626	0.350959	0.623439	0.789585	0.230421	0.327835	0.210107	0.289876	0.612245	0.794802	0.240259	0.280076	0.395821	0.61661	0.131199
IRF7	0.11732	0.399412	0.258221	0.183706	0.192535	0.117388	0.161223	0.167154	0.118365	0.309433	0.19699	0.188413	0.195132	0.214835	0.204813	0.150646	0.222993	0.179286	0.17813	0.156499	0.138993	0.19756	0.26376	0.184308	0.181216	0.155269	0.178045	0.146032	0.140906	0.160629	0.120038	0.168422	0.239454	0.237862	0.139881	0.181022	0.223707	0.190158	0.149219	0.187961	0.202002	0.182097	0.149364	0.134794	0.182975	0.245004	0.190432	0.16239	0.183729
SOCS3	0.129284	0.147122	0.274725	0.133735	0.143118	0.13361	0.165131	0.120959	0.172017	0.130096	0.140072	0.155644	0.229338	0.12608	0.0979102	0.114365	0.173002	0.166231	0.134524	0.124378	0.126384	0.14467	0.12922	0.116421	0.0838468	0.174039	0.127306	0.110931	0.134687	0.162904	0.121945	0.148188	0.135705	0.114878	0.138023	0.192272	0.189892	0.197333	0.0903266	0.15076	0.128751	0.112213	0.109529	0.165205	0.10879	0.138394	0.0993166	0.10988	0.13247
IRF1	0.150521	0.259815	0.186615	0.112159	0.145935	0.114646	0.11194	0.135585	0.137018	0.203349	0.165566	0.116229	0.124958	0.196111	0.185545	0.133654	0.192161	0.145986	0.157775	0.13683	0.0861418	0.12676	0.154938	0.10077	0.161004	0.188331	0.162475	0.153833	0.13004	0.146925	0.147662	0.163493	0.176892	0.16296	0.130932	0.195142	0.131378	0.124453	0.162078	0.201296	0.205462	0.175194	0.0992296	0.1514	0.139146	0.151725	0.136199	0.132849	0.139261
TRAFD1	0.188982	0.46568	0.267132	0.118315	0.241964	0.156943	0.162606	0.200976	0.170371	0.40799	0.23072	0.209113	0.169419	0.285411	0.293436	0.181745	0.254857	0.21011	0.253235	0.227347	0.175724	0.134518	0.343089	0.265563	0.236756	0.162776	0.240076	0.182195	0.186361	0.172601	0.163176	0.236907	0.261096	0.193881	0.171655	0.196919	0.215306	0.152226	0.249433	0.208325	0.249198	0.238813	0.161335	0.161035	0.219151	0.306546	0.22986	0.193801	0.20119
HERC6	0.115927	0.314307	0.186015	0.15288	0.163051	0.111612	0.159546	0.136347	0.103973	0.25832	0.130614	0.149192	0.125769	0.133125	0.166107	0.0955716	0.154845	0.103996	0.174617	0.113887	0.120305	0.144763	0.239583	0.151273	0.148807	0.124578	0.134733	0.136618	0.0897287	0.13735	0.0991476	0.127351	0.162338	0.150752	0.123244	0.117152	0.159661	0.161361	0.115815	0.137263	0.134046	0.131793	0.0968236	0.126395	0.133332	0.216054	0.140795	0.115921	0.129831
BST2	0.150398	0.235177	0.268656	0.27466	0.224445	0.333964	0.234024	0.228309	0.262328	0.16038	0.156968	0.192656	0.212565	0.169436	0.161309	0.165067	0.257055	0.236087	0.181291	0.141596	0.173904	0.25191	0.13735	0.16742	0.169177	0.222963	0.136845	0.180465	0.221072	0.221547	0.162221	0.182623	0.168583	0.140533	0.141647	0.201292	0.249823	0.268644	0.135962	0.253164	0.0998082	0.129932	0.197619	0.199811	0.160347	0.13447	0.161025	0.202456	0.119834
OAS3	0.0862038	0.237243	0.225248	0.135023	0.120555	0.0825905	0.115707	0.124446	0.117658	0.188726	0.199472	0.138722	0.186084	0.132864	0.127941	0.128346	0.127164	0.151813	0.146752	0.14096	0.109576	0.156655	0.176578	0.132232	0.117377	0.121389	0.188466	0.147403	0.12048	0.134403	0.107675	0.156591	0.154432	0.0731305	0.15537	0.13281	0.140493	0.188594	0.158157	0.147939	0.164239	0.148548	0.119538	0.122866	0.11816	0.155449	0.150017	0.166835	0.15213
PSMB8	0.182395	0.310205	0.307697	0.370628	0.39553	0.512537	0.438961	0.401717	0.430565	0.225061	0.287314	0.38202	0.214486	0.291096	0.289019	0.249871	0.421011	0.287844	0.317665	0.313761	0.37626	0.340576	0.258084	0.33294	0.3266	0.416732	0.271793	0.354602	0.392627	0.431675	0.287327	0.343311	0.303133	0.213422	0.281848	0.282826	0.387696	0.303595	0.246106	0.391173	0.176931	0.251323	0.363414	0.406563	0.273155	0.243424	0.252036	0.252571	0.251557
TAPBP	0.261238	0.487796	0.576137	0.546934	0.501351	0.678748	0.622889	0.528987	0.570284	0.336483	0.317315	0.556478	0.481597	0.429359	0.365546	0.313612	0.44919	0.508231	0.331968	0.302733	0.506991	0.560767	0.301453	0.456175	0.329219	0.480741	0.243603	0.402321	0.529689	0.569942	0.223174	0.515592	0.409667	0.159847	0.264444	0.242345	0.562454	0.58313	0.185464	0.329066	0.206493	0.273552	0.519424	0.5054	0.226667	0.284937	0.343669	0.451351	0.193609
RNF31	0.323123	0.810225	0.42591	0.233147	0.598138	0.320999	0.588375	0.495204	0.417083	0.708216	0.456637	0.710611	0.372611	0.451563	0.510228	0.254753	0.536743	0.369909	0.605958	0.590658	0.657942	0.362803	0.708865	0.734403	0.450916	0.407646	0.500658	0.47304	0.527031	0.525709	0.301525	0.65736	0.456013	0.254252	0.544651	0.306853	0.689319	0.286104	0.406818	0.341542	0.500611	0.50362	0.665904	0.484885	0.397956	0.615041	0.625843	0.405331	0.403832
PARP12	0.0743833	0.196075	0.224861	0.13295	0.144919	0.154156	0.187781	0.160263	0.180313	0.126682	0.149839	0.158526	0.158331	0.125504	0.0900323	0.123952	0.162492	0.16746	0.133408	0.106657	0.137608	0.237607	0.14003	0.154522	0.108229	0.169464	0.129817	0.128274	0.153914	0.149811	0.125687	0.144608	0.149134	0.124592	0.156856	0.15487	0.150065	0.202522	0.10795	0.178955	0.113503	0.117349	0.125342	0.16449	0.106887	0.117339	0.111875	0.149988	0.132807
LY6E	0.113574	0.2222	0.241451	0.174206	0.166632	0.19906	0.193818	0.170256	0.194391	0.159206	0.144195	0.169958	0.206501	0.149924	0.125937	0.133047	0.184382	0.203629	0.135782	0.11444	0.140377	0.235337	0.123568	0.138044	0.128541	0.167903	0.118422	0.140137	0.169793	0.166181	0.109989	0.163855	0.158429	0.107209	0.140918	0.148722	0.196586	0.2322	0.100406	0.186617	0.117628	0.114449	0.163683	0.167047	0.121406	0.111043	0.133311	0.175532	0.112978
IRF9	0.193486	0.538705	0.404688	0.215844	0.387664	0.164939	0.360173	0.339549	0.242704	0.550563	0.456869	0.47648	0.252977	0.333397	0.386914	0.273355	0.450923	0.171595	0.384081	0.510684	0.435842	0.236814	0.662078	0.447473	0.381238	0.460361	0.441522	0.496338	0.405283	0.488789	0.361275	0.479157	0.385397	0.271241	0.383786	0.432305	0.48353	0.194376	0.428835	0.351396	0.427905	0.457056	0.29207	0.382177	0.442753	0.47856	0.266243	0.266584	0.424938
IFIT2	0.0701071	0.156748	0.210478	0.114569	0.0945009	0.0941995	0.113402	0.113758	0.110551	0.115265	0.123148	0.113257	0.177494	0.114383	0.076713	0.111695	0.0878084	0.153767	0.0679789	0.0718384	0.0789666	0.176479	0.106361	0.0793594	0.0780856	0.0825218	0.108958	0.0861976	0.105298	0.0915676	0.0699939	0.124628	0.120739	0.0655717	0.0877321	0.0932615	0.116688	0.222474	0.0829209	0.0994649	0.0870753	0.085969	0.103599	0.0895416	0.0665545	0.0653263	0.091972	0.129447	0.0785491
PSMB10	0.342903	0.795113	0.706386	0.542058	0.861176	1.02682	1.00606	0.79301	0.848497	0.716444	0.747289	1.27808	0.512293	0.578217	0.615145	0.43791	0.901966	0.47038	0.74128	0.895835	1.21004	0.574411	0.91193	1.13788	0.67862	0.947564	0.743509	1.07409	1.01673	1.17658	0.66443	1.0027	0.626647	0.319802	0.765544	0.659621	1.15497	0.56781	0.618293	0.765776	0.467333	0.641893	0.97256	1.00586	0.740891	0.851806	0.620819	0.664626	0.630324
PSME2	0.420983	0.913287	0.801217	0.590334	1.03259	1.26467	1.20022	1.00571	1.0187	0.814646	0.887289	1.54002	0.525244	0.697992	0.750238	0.537747	1.02377	0.559504	0.870253	1.06919	1.41866	0.589663	1.04196	1.28838	0.827229	1.12266	0.864098	1.32528	1.27984	1.44027	0.834233	1.24682	0.744829	0.356275	0.868002	0.741444	1.23898	0.660235	0.749026	0.87354	0.5392	0.765466	1.12278	1.13113	0.87217	0.897543	0.707064	0.741819	0.687104
IFIH1	0.239087	0.352056	0.427894	0.394391	0.382799	0.389789	0.456489	0.427574	0.437644	0.283798	0.360322	0.443579	0.564217	0.342066	0.293141	0.28866	0.295667	0.555329	0.348666	0.254895	0.41401	0.494605	0.315567	0.408272	0.270765	0.367395	0.2473	0.34657	0.359709	0.433978	0.181724	0.375353	0.345658	0.093229	0.347903	0.147534	0.444775	0.432324	0.213997	0.233581	0.27343	0.294418	0.412082	0.389738	0.207123	0.284621	0.348007	0.545733	0.228789
ZBP1	0.0844952	0.18627	0.206324	0.132242	0.105232	0.108887	0.116427	0.105628	0.133372	0.122896	0.125779	0.116223	0.156108	0.114571	0.0846682	0.0985332	0.120691	0.13815	0.0978407	0.0783825	0.084675	0.16951	0.108818	0.0856722	0.081107	0.11222	0.113184	0.103189	0.1066	0.110438	0.0882747	0.115654	0.113945	0.0767218	0.122356	0.121494	0.131911	0.185161	0.079662	0.148964	0.0978453	0.089779	0.0970473	0.125826	0.0948857	0.0904979	0.0860306	0.126733	0.0931178
[truncated: 51 more columns]
