# Supplementary material for: STAT1 regulates immune-mediated intestinal stem cell proliferation and epithelial regeneration
Source: Nat Commun. 2025 Jan 2;16:138. doi: 10.1038/s41467-024-55227-5 (PMC11697299; doi:10.1038/s41467-024-55227-5)
Supplement: Supplementary file 9 — Supplementary Data 6 [file 41467_2024_55227_MOESM9_ESM.xlsx]

## Sheet: 492258_1_data_set_9352719_sgw5s
index	CTPS	SNRPG	MRPL23	HDDC2	G3BP1	RCL1	EIF1AX	SET	RSL1D1	LSM7	RFC4	PPIA	HNRNPA1	DCTPP1	TFDP1	CSTF2	NOLC1	HDGF	SRSF2	POLD2	HNRNPA3	HNRNPC	SNRPD2	HNRNPA2B1	DUT	EXOSC7	TYMS	DDX18	MRTO4	PA2G4	NOP56	HSPD1	KPNB1	SF3B3	NCBP2	WDR43	IMP4	SERBP1	MCM7	NOP2	RNPS1	DEK	SNRPA	PES1	SRPK1	TARDBP	SF3A1	TFB2M	XPO1
MX1	0.0962335	0.110736	0.130583	0.214	0.105101	0.141269	0.112998	0.121532	0.244142	0.144838	0.163719	0.134935	0.144554	0.111583	0.108143	0.108263	0.135751	0.136348	0.096642	0.122582	0.151404	0.196481	0.143691	0.103767	0.0774433	0.221616	0.139055	0.304499	0.181725	0.191454	0.208608	0.2086	0.197842	0.110725	0.145728	0.112095	0.139893	0.165191	0.13859	0.153725	0.115428	0.0956942	0.11412	0.168464	0.0826403	0.127568	0.0859628	0.145559	0.137605
CXCL10	0.0940277	0.113023	0.123148	0.183543	0.0863072	0.100696	0.126663	0.130913	0.338402	0.10461	0.236358	0.139711	0.130069	0.108165	0.155817	0.11934	0.162196	0.15433	0.119899	0.146963	0.177306	0.200629	0.121511	0.115535	0.107866	0.234033	0.199095	0.413188	0.247823	0.213364	0.262112	0.201865	0.280927	0.139756	0.165758	0.123016	0.146416	0.0988436	0.196007	0.179862	0.144587	0.12831	0.119986	0.199006	0.128099	0.198334	0.0979602	0.124235	0.193012
STAT1	0.287848	0.271981	0.167306	0.283889	0.164651	0.233263	0.154611	0.155596	0.540539	0.400024	0.182638	0.126883	0.171105	0.110894	0.142445	0.145099	0.216643	0.218908	0.184663	0.131516	0.144956	0.222168	0.204233	0.137447	0.10832	0.405034	0.155329	0.362382	0.210561	0.171476	0.37412	0.228356	0.233556	0.187762	0.204489	0.262228	0.136491	0.234747	0.233057	0.336743	0.134337	0.135142	0.125568	0.188633	0.0899672	0.160987	0.0966317	0.276714	0.168699
IRF8	0.27467	0.238166	0.129275	0.340807	0.288112	0.325332	0.186286	0.241571	0.521012	0.339849	0.124725	0.266078	0.245953	0.179957	0.159191	0.100606	0.331082	0.237306	0.240258	0.124288	0.188508	0.255916	0.163651	0.156654	0.115848	0.391199	0.108742	0.290323	0.22829	0.293472	0.330254	0.331236	0.169015	0.200976	0.25287	0.41867	0.212822	0.318422	0.130538	0.333477	0.102566	0.131043	0.218279	0.205405	0.0642663	0.128885	0.0968081	0.180776	0.106423
SOCS1	0.324457	0.183295	0.163379	0.341546	0.27535	0.120692	0.230165	0.316404	0.660498	0.159185	0.369364	0.334464	0.138504	0.201624	0.356658	0.249512	0.446632	0.284908	0.410097	0.337208	0.286195	0.278075	0.0925736	0.19243	0.263263	0.573153	0.348388	0.631267	0.541479	0.409167	0.513586	0.28252	0.472167	0.284896	0.299516	0.292853	0.285686	0.0820157	0.355334	0.266609	0.25556	0.301334	0.197901	0.259945	0.296673	0.347091	0.193165	0.115634	0.323531
IL7	0.252735	0.116894	0.271224	0.194461	0.163198	0.320428	0.343105	0.227911	0.271833	0.178778	0.240414	0.169106	0.323197	0.164191	0.132979	0.145382	0.19025	0.378048	0.223622	0.157713	0.109091	0.436141	0.233451	0.139269	0.129156	0.363376	0.159052	0.310662	0.14531	0.124373	0.300344	0.301332	0.184803	0.227181	0.403042	0.365947	0.216965	0.40746	0.197866	0.14627	0.229831	0.152514	0.209668	0.217344	0.257578	0.216981	0.244649	0.233995	0.225753
CD74	0.220771	0.239595	0.219798	0.286522	0.264719	0.347721	0.229316	0.225898	0.445278	0.356486	0.123004	0.247974	0.268421	0.189161	0.113084	0.130395	0.243026	0.250397	0.187248	0.115824	0.195277	0.290958	0.227829	0.185744	0.119031	0.297419	0.10775	0.195754	0.214195	0.263029	0.293891	0.326871	0.149633	0.198818	0.168117	0.245156	0.20471	0.359716	0.154335	0.234426	0.104957	0.116949	0.230051	0.24372	0.0478328	0.1093	0.116562	0.245423	0.106395
PARP14	0.161796	0.265383	0.137437	0.221423	0.153373	0.200427	0.144321	0.153452	0.425286	0.349326	0.147695	0.13939	0.147519	0.127295	0.11739	0.116952	0.181329	0.173995	0.1422	0.112493	0.158864	0.198736	0.217708	0.12932	0.100544	0.28895	0.12565	0.29756	0.171214	0.165316	0.283174	0.199	0.191015	0.174094	0.185781	0.215712	0.13604	0.236094	0.16287	0.230065	0.137975	0.117059	0.123948	0.162352	0.0538354	0.13124	0.103467	0.253938	0.138562
MYD88	0.266447	0.387966	0.354237	0.164194	0.296378	0.220376	0.483011	0.505189	0.389502	0.386402	0.262194	0.516139	0.304927	0.301044	0.341515	0.336485	0.32924	0.484173	0.469782	0.248041	0.417184	0.247102	0.404065	0.422712	0.417978	0.20511	0.226905	0.218603	0.451411	0.339221	0.279687	0.250612	0.25016	0.436491	0.344718	0.375297	0.672006	0.165042	0.313651	0.462504	0.381531	0.401212	0.517293	0.230036	0.224245	0.311934	0.257885	0.164638	0.377417
IFIT3	0.0821401	0.220778	0.177959	0.145123	0.126545	0.171738	0.145238	0.111949	0.150617	0.232122	0.121699	0.15268	0.110026	0.12707	0.0900185	0.109249	0.103692	0.134012	0.090644	0.0981936	0.16103	0.121701	0.222219	0.136669	0.116255	0.116604	0.125342	0.172762	0.129146	0.156796	0.162261	0.189637	0.141756	0.12249	0.137282	0.090592	0.147864	0.190622	0.133062	0.0997395	0.129447	0.108446	0.10977	0.141587	0.0501276	0.10944	0.117667	0.268375	0.129418
PSMA3	0.306934	0.215935	0.336825	0.426319	0.383455	0.293894	0.348667	0.33265	0.79001	0.209271	0.476857	0.462872	0.342837	0.22862	0.336497	0.337869	0.467578	0.410231	0.402467	0.467715	0.538536	0.308849	0.185936	0.472847	0.243165	0.720794	0.42525	0.662874	0.630391	0.538153	0.615431	0.602119	0.488648	0.490247	0.307119	0.296527	0.332215	0.262329	0.447612	0.398868	0.159478	0.261213	0.250257	0.50201	0.102083	0.513973	0.189712	0.229412	0.428781
IFI35	0.295503	0.191867	0.120998	0.393997	0.219342	0.223494	0.18776	0.236854	0.583057	0.280379	0.234481	0.189139	0.164921	0.14641	0.210494	0.149202	0.312891	0.224157	0.271187	0.159534	0.150321	0.254856	0.114047	0.110547	0.15755	0.506208	0.185095	0.464377	0.290544	0.28607	0.409936	0.232628	0.263436	0.196435	0.216563	0.288643	0.185597	0.241845	0.230639	0.322721	0.180249	0.197054	0.180372	0.247082	0.216923	0.160454	0.139426	0.160987	0.17584
GBP6	0.230732	0.279753	0.155811	0.252168	0.154368	0.115381	0.204512	0.240008	0.400444	0.2765	0.218343	0.216904	0.114837	0.173924	0.198648	0.147772	0.248698	0.200852	0.221528	0.176141	0.204677	0.224534	0.185396	0.17506	0.210822	0.280246	0.203393	0.40697	0.287886	0.275958	0.292062	0.176874	0.276899	0.1807	0.227821	0.252761	0.268514	0.164606	0.231486	0.221827	0.256328	0.220984	0.195146	0.185899	0.233838	0.176802	0.175376	0.217425	0.21549
RIPK2	0.298213	0.169313	0.482752	0.216364	0.227298	0.267247	0.4203	0.238284	0.594412	0.191563	0.675395	0.255592	0.439543	0.160545	0.335686	0.440008	0.337838	0.607873	0.290485	0.502186	0.482216	0.303871	0.235191	0.490429	0.227915	0.688486	0.6144	0.662517	0.463925	0.371882	0.661656	0.571936	0.512109	0.58422	0.228252	0.279042	0.209864	0.333779	0.548714	0.335737	0.214459	0.186321	0.156026	0.49075	0.133161	0.619927	0.219632	0.41613	0.745208
PSMA2	0.228854	0.229173	0.293252	0.425014	0.373758	0.324869	0.30485	0.293049	0.605852	0.226836	0.37525	0.425234	0.313957	0.239133	0.227485	0.269989	0.402869	0.332523	0.296677	0.404115	0.471702	0.352654	0.201461	0.434931	0.205545	0.701551	0.365587	0.581332	0.502082	0.48636	0.55361	0.630289	0.401073	0.388303	0.2215	0.238179	0.312469	0.304187	0.376216	0.296011	0.13808	0.220914	0.262941	0.483376	0.101772	0.426284	0.183281	0.212888	0.360134
PSMB9	0.376258	0.240042	0.208421	0.421077	0.470152	0.31334	0.304017	0.426016	0.733803	0.267669	0.318306	0.450988	0.198654	0.268535	0.331403	0.266942	0.554735	0.338887	0.500214	0.350604	0.361701	0.301296	0.155756	0.282747	0.286718	0.657924	0.31001	0.44162	0.551496	0.519929	0.549966	0.413126	0.415084	0.353623	0.351713	0.407973	0.34907	0.225051	0.340208	0.41807	0.235169	0.33388	0.267822	0.320764	0.22695	0.348368	0.211108	0.140482	0.300727
STAT3	0.124348	0.189499	0.338723	0.230604	0.182567	0.290934	0.3488	0.185763	0.259105	0.245676	0.277566	0.184336	0.454309	0.190799	0.114673	0.19899	0.17566	0.437285	0.163113	0.26013	0.214431	0.325656	0.215112	0.269065	0.140764	0.400723	0.207746	0.389115	0.18068	0.193941	0.276396	0.535893	0.192705	0.312421	0.213171	0.253058	0.21953	0.388237	0.188073	0.131269	0.148895	0.116576	0.217099	0.311088	0.0726573	0.293074	0.213777	0.304695	0.336376
LAP3	0.265599	0.241836	0.225757	0.441548	0.274345	0.295973	0.215188	0.203836	0.725179	0.338794	0.253002	0.238583	0.294999	0.16317	0.19864	0.191865	0.318395	0.267699	0.253886	0.207941	0.255965	0.319724	0.193938	0.231956	0.130553	0.615499	0.214256	0.493474	0.327839	0.333849	0.518485	0.424282	0.288939	0.322855	0.243064	0.269227	0.18964	0.304551	0.290548	0.36465	0.11684	0.152781	0.207139	0.365354	0.0688769	0.251831	0.133932	0.237227	0.224432
CXCL9	0.126389	0.12558	0.114529	0.236532	0.114767	0.0851747	0.14471	0.188094	0.353551	0.116216	0.251005	0.181474	0.114409	0.141588	0.201968	0.115936	0.218665	0.1663	0.202259	0.161675	0.17785	0.234969	0.121073	0.113222	0.159813	0.265297	0.212443	0.451642	0.322596	0.25939	0.28659	0.189427	0.314903	0.146922	0.211654	0.164663	0.212724	0.0781792	0.213166	0.160612	0.196664	0.196978	0.172857	0.185003	0.20338	0.200809	0.136609	0.111868	0.202741
NLRC5	0.394637	0.18164	0.442403	0.123009	0.22112	0.418498	0.471628	0.27321	0.245773	0.308452	0.336864	0.12995	0.504588	0.277689	0.211405	0.217544	0.246439	0.61254	0.2457	0.282986	0.209293	0.328171	0.254135	0.362348	0.25571	0.471874	0.230127	0.42753	0.152497	0.120058	0.308284	0.447892	0.241533	0.33603	0.258891	0.427875	0.189175	0.503849	0.243873	0.180151	0.28332	0.248004	0.239606	0.280335	0.266801	0.339551	0.423389	0.483537	0.422238
EIF2AK2	0.287453	0.202154	0.19349	0.338109	0.277248	0.252188	0.233781	0.278342	0.538647	0.261715	0.351569	0.280308	0.256412	0.189681	0.25946	0.237318	0.388048	0.31776	0.338464	0.323735	0.328852	0.219835	0.135453	0.264197	0.186375	0.466573	0.315402	0.507651	0.404914	0.353093	0.50293	0.374147	0.412041	0.34663	0.232188	0.312372	0.260752	0.231763	0.29661	0.30173	0.178271	0.219316	0.19681	0.352217	0.144295	0.275563	0.16215	0.185216	0.30362
IL18BP	0.305692	0.152574	0.0738654	0.26524	0.209378	0.130492	0.213067	0.30258	0.57303	0.177632	0.243213	0.271313	0.134135	0.16971	0.216299	0.129824	0.332625	0.256829	0.344217	0.195854	0.185055	0.287838	0.0939885	0.13044	0.193224	0.447342	0.205715	0.503167	0.355644	0.324906	0.369178	0.190017	0.292113	0.211631	0.386367	0.329392	0.261155	0.100358	0.229983	0.265872	0.226513	0.224475	0.197304	0.177802	0.278124	0.215233	0.132981	0.0823139	0.211737
ZNFX1	0.160865	0.116213	0.13241	0.116883	0.15265	0.136035	0.203748	0.253962	0.193763	0.125923	0.129171	0.145406	0.220868	0.129185	0.134211	0.0850389	0.195428	0.277348	0.198132	0.0877459	0.0829989	0.220494	0.0897309	0.103863	0.150735	0.253273	0.101186	0.335828	0.175061	0.121094	0.178926	0.180026	0.142364	0.114679	0.33079	0.335856	0.234706	0.176426	0.0923257	0.143505	0.148807	0.152313	0.252193	0.120837	0.175702	0.103761	0.161256	0.186787	0.190799
CASP8	0.472547	0.223334	0.175449	0.582668	0.414378	0.260588	0.250308	0.323325	0.787579	0.255636	0.437504	0.334541	0.166164	0.254083	0.383266	0.275498	0.543785	0.252909	0.424379	0.388335	0.349439	0.222804	0.137388	0.226044	0.253934	0.702588	0.399232	0.528022	0.523132	0.545025	0.631442	0.379882	0.49001	0.337212	0.188203	0.349062	0.245953	0.20265	0.425103	0.50075	0.229881	0.309227	0.18562	0.410987	0.282575	0.315197	0.187493	0.131327	0.2971
PIM1	0.372893	0.27076	0.25723	0.375065	0.453435	0.306794	0.488146	0.609634	0.513084	0.264411	0.346116	0.424129	0.248147	0.40278	0.462298	0.220796	0.547846	0.467681	0.619696	0.329232	0.281002	0.324615	0.251198	0.206511	0.420241	0.518781	0.292545	0.389285	0.490014	0.448072	0.482619	0.30364	0.427589	0.263472	0.341856	0.386851	0.557682	0.238933	0.3216	0.392819	0.525013	0.480261	0.320648	0.310744	0.524903	0.28365	0.37102	0.172867	0.365445
EPSTI1	0.188461	0.202707	0.371042	0.208506	0.24136	0.43038	0.436188	0.314805	0.309485	0.318983	0.212493	0.214581	0.574645	0.246484	0.123352	0.15746	0.250891	0.505575	0.212395	0.192109	0.182789	0.505271	0.224661	0.234377	0.212705	0.375318	0.173005	0.31648	0.184159	0.205257	0.287001	0.45106	0.140859	0.254957	0.26479	0.320957	0.25807	0.66694	0.177136	0.234914	0.202961	0.203643	0.378588	0.251612	0.13283	0.205625	0.312997	0.432317	0.272738
DDX60	0.122584	0.332977	0.243223	0.175169	0.158599	0.233935	0.230847	0.166909	0.216157	0.281895	0.170955	0.200001	0.154441	0.163198	0.114137	0.140608	0.128766	0.20771	0.120832	0.155719	0.198345	0.193507	0.344412	0.204955	0.14875	0.173863	0.188429	0.260084	0.160535	0.204121	0.256592	0.265082	0.194521	0.175417	0.17188	0.127565	0.249752	0.243212	0.205205	0.155478	0.225574	0.1499	0.162784	0.180807	0.0682062	0.16884	0.169909	0.363674	0.197106
RTP4	0.177864	0.205136	0.209159	0.15822	0.139808	0.18588	0.171894	0.119701	0.26889	0.310524	0.162261	0.138348	0.216198	0.100804	0.119772	0.13877	0.152945	0.227759	0.123002	0.16143	0.182312	0.274861	0.108826	0.21413	0.150155	0.30767	0.137911	0.240039	0.118704	0.140499	0.185677	0.229961	0.140584	0.194336	0.193792	0.264842	0.124396	0.439531	0.122623	0.226484	0.134629	0.114703	0.142449	0.127345	0.115189	0.155823	0.135946	0.33914	0.211761
TAP1	0.207193	0.258281	0.615039	0.302908	0.159275	0.262262	0.417984	0.143001	0.529543	0.306824	0.571306	0.150445	0.498878	0.126123	0.165423	0.370724	0.239127	0.549223	0.229613	0.384546	0.256698	0.327075	0.302275	0.362682	0.152616	0.818898	0.429558	0.812319	0.273028	0.222371	0.719029	0.729538	0.372163	0.537914	0.266149	0.250107	0.159761	0.360409	0.479275	0.238178	0.213603	0.113613	0.152278	0.485415	0.125535	0.587141	0.291072	0.564259	0.65382
NMI	0.194759	0.269796	0.330806	0.373899	0.218184	0.29727	0.2728	0.158829	0.527239	0.348445	0.308689	0.179492	0.323116	0.166646	0.159442	0.240146	0.23182	0.328439	0.207978	0.251686	0.22656	0.324897	0.286279	0.245254	0.13839	0.653271	0.261547	0.57594	0.244462	0.230899	0.591209	0.472982	0.324523	0.348433	0.250527	0.203721	0.18451	0.355025	0.366682	0.261124	0.162499	0.146336	0.180259	0.410505	0.0841886	0.323409	0.181198	0.359729	0.285999
RBCK1	0.411489	0.41728	0.509835	0.269807	0.638055	0.471255	0.724348	0.835072	0.383189	0.414582	0.346609	0.483097	0.457406	0.636345	0.478192	0.258559	0.633763	0.6836	0.648821	0.42291	0.358678	0.424126	0.522948	0.355164	0.531678	0.444415	0.361678	0.326966	0.411283	0.469816	0.58528	0.495692	0.439241	0.416716	0.274234	0.470163	0.650442	0.482696	0.373546	0.418137	0.675941	0.592579	0.477897	0.414506	0.451838	0.362938	0.529072	0.470639	0.558104
B2M	0.206352	0.206355	0.189464	0.340801	0.261398	0.341808	0.205737	0.21906	0.490404	0.288437	0.127275	0.283936	0.285287	0.177821	0.107034	0.0954975	0.231172	0.236566	0.16125	0.113028	0.194415	0.338527	0.204014	0.154762	0.10824	0.317375	0.108348	0.227161	0.231312	0.29883	0.275777	0.364055	0.157306	0.175345	0.164137	0.250637	0.20077	0.347144	0.12889	0.235937	0.0932597	0.106128	0.241733	0.23586	0.04971	0.109305	0.10708	0.183443	0.104244
OGFR	0.222396	0.267808	0.375661	0.176193	0.22638	0.382834	0.380096	0.231416	0.309552	0.394032	0.258148	0.164709	0.502679	0.228083	0.146158	0.241312	0.201564	0.497592	0.178435	0.263931	0.240002	0.390654	0.197224	0.30007	0.228298	0.447081	0.212122	0.344249	0.138748	0.156288	0.275978	0.427107	0.172126	0.302601	0.214045	0.403216	0.15828	0.663132	0.201053	0.240754	0.20149	0.193312	0.246547	0.24231	0.102008	0.230708	0.281101	0.54184	0.326172
CMPK2	0.132877	0.140013	0.13945	0.160419	0.091958	0.155709	0.12619	0.120261	0.244224	0.18968	0.117403	0.126448	0.148678	0.0847468	0.0799317	0.0790067	0.120353	0.152442	0.0954223	0.0799324	0.119293	0.231415	0.111184	0.105359	0.0912753	0.210731	0.0997453	0.26096	0.137256	0.141273	0.182805	0.167525	0.127803	0.109941	0.270944	0.167532	0.152828	0.27443	0.121364	0.156422	0.123895	0.10104	0.130576	0.104178	0.0868267	0.105964	0.109924	0.248872	0.135662
PSMB2	0.279998	0.316686	0.308696	0.403534	0.50763	0.318356	0.377929	0.463031	0.577555	0.26606	0.356218	0.650346	0.261303	0.302941	0.324126	0.336	0.483787	0.389333	0.453788	0.475458	0.621127	0.297832	0.272547	0.46376	0.309844	0.495303	0.378189	0.37683	0.717588	0.670611	0.462353	0.556735	0.419042	0.392385	0.257337	0.268704	0.459916	0.276051	0.38105	0.336118	0.250238	0.364927	0.323857	0.399472	0.174026	0.432666	0.204206	0.154145	0.3888
RNF213	0.259408	0.26843	0.122596	0.272457	0.161313	0.194792	0.143919	0.16493	0.44161	0.379514	0.151769	0.159123	0.141785	0.120956	0.134153	0.12235	0.213002	0.183232	0.188943	0.114191	0.133369	0.186806	0.146325	0.130462	0.141708	0.373456	0.134961	0.293521	0.1864	0.190826	0.278771	0.193436	0.170688	0.151544	0.205899	0.254796	0.159537	0.246934	0.190042	0.267002	0.152661	0.152285	0.149627	0.139568	0.124879	0.115107	0.104875	0.224909	0.130534
IFI44	0.211223	0.442336	0.284893	0.097181	0.211526	0.211024	0.235935	0.154998	0.240228	0.517871	0.160747	0.22924	0.147816	0.165735	0.175787	0.274221	0.17727	0.215787	0.178905	0.208905	0.307766	0.123301	0.273589	0.354596	0.265595	0.189496	0.186793	0.142977	0.172913	0.144607	0.162152	0.178165	0.14845	0.251936	0.139045	0.184923	0.16363	0.380108	0.20346	0.219766	0.198139	0.18912	0.146422	0.14418	0.0792796	0.188877	0.154797	0.406558	0.238482
ISG15	0.18874	0.185236	0.104079	0.231915	0.105318	0.131983	0.111225	0.156186	0.39322	0.245548	0.154719	0.156147	0.121162	0.105034	0.110274	0.0975329	0.180945	0.152871	0.150329	0.0853862	0.117503	0.234309	0.123867	0.100011	0.118539	0.346453	0.118984	0.358858	0.202726	0.175811	0.274646	0.151836	0.190186	0.134725	0.271691	0.234014	0.148652	0.186862	0.181362	0.194035	0.141242	0.122875	0.145015	0.124313	0.14821	0.126775	0.0883709	0.198136	0.139256
NAMPT	0.322766	0.149577	0.122856	0.401945	0.30378	0.226378	0.207954	0.336333	0.673251	0.217054	0.262607	0.32033	0.181203	0.201772	0.26631	0.17971	0.401874	0.257732	0.372512	0.208534	0.223413	0.316253	0.108016	0.145826	0.207686	0.569055	0.221729	0.505531	0.444676	0.394356	0.462199	0.294908	0.347312	0.260328	0.311596	0.364544	0.284706	0.179148	0.272036	0.333931	0.203993	0.268564	0.256772	0.231211	0.276484	0.239726	0.176914	0.10553	0.214911
UBE2L6	0.262092	0.154091	0.105445	0.264962	0.166134	0.146174	0.17883	0.227681	0.456463	0.225751	0.18046	0.191204	0.135927	0.137307	0.158359	0.0919208	0.24753	0.203048	0.210986	0.137724	0.140951	0.29932	0.0909776	0.127904	0.142873	0.392013	0.155852	0.413246	0.22995	0.238044	0.294392	0.193013	0.267649	0.149242	0.204901	0.275076	0.215635	0.216013	0.184722	0.246514	0.200563	0.170734	0.184804	0.160067	0.284502	0.160611	0.154202	0.148784	0.188784
XAF1	0.181733	0.267172	0.183358	0.205236	0.139266	0.18996	0.157225	0.131581	0.329111	0.381694	0.134799	0.159381	0.148113	0.10775	0.10547	0.125943	0.148862	0.19919	0.1286	0.130668	0.173957	0.204401	0.186457	0.196577	0.128203	0.305014	0.123683	0.222657	0.139083	0.156347	0.21707	0.187667	0.155868	0.166698	0.116595	0.210315	0.174258	0.309794	0.140319	0.256735	0.157579	0.123195	0.124662	0.125213	0.114121	0.141056	0.126406	0.246997	0.193328
STAT2	0.216722	0.37585	0.303315	0.184383	0.243132	0.243941	0.297827	0.199643	0.306702	0.459333	0.246827	0.25489	0.204883	0.183431	0.249412	0.328805	0.275924	0.273985	0.245792	0.242758	0.341383	0.242836	0.251927	0.38953	0.310226	0.2477	0.243706	0.18523	0.257186	0.214663	0.257254	0.249393	0.191659	0.325383	0.134152	0.161211	0.225204	0.461683	0.304514	0.264423	0.193116	0.225873	0.195316	0.229796	0.130891	0.26353	0.214576	0.347484	0.299275
ADAR	0.170793	0.143986	0.129121	0.208174	0.082143	0.0901848	0.119374	0.121107	0.28993	0.200076	0.173256	0.135023	0.108175	0.121137	0.118833	0.10036	0.161037	0.144936	0.135423	0.120037	0.127914	0.251971	0.142945	0.0923651	0.124104	0.269348	0.12809	0.451419	0.218102	0.147239	0.234876	0.169193	0.161933	0.117521	0.22336	0.295398	0.138513	0.195251	0.191228	0.108878	0.0948696	0.106196	0.161414	0.132143	0.12871	0.131295	0.125761	0.197977	0.135599
ICAM1	0.244142	0.153245	0.340471	0.391012	0.134239	0.211652	0.268864	0.11473	0.679104	0.230585	0.463897	0.108425	0.303844	0.0812625	0.141458	0.307618	0.22553	0.365198	0.156368	0.302459	0.235734	0.310129	0.222072	0.236442	0.0976765	0.713462	0.412523	0.709523	0.337139	0.24469	0.737642	0.43826	0.470474	0.394966	0.250922	0.174053	0.146997	0.225098	0.513806	0.29169	0.160124	0.102603	0.0849093	0.462083	0.149566	0.422955	0.183389	0.353672	0.394656
IFIT1	0.093766	0.231174	0.159662	0.145329	0.10336	0.129543	0.128208	0.120224	0.196974	0.225458	0.132767	0.156567	0.107664	0.102254	0.0991425	0.118325	0.122199	0.13229	0.109406	0.095277	0.162035	0.145857	0.184189	0.140351	0.125484	0.172205	0.119622	0.237809	0.152552	0.139031	0.180403	0.15861	0.142441	0.120733	0.20344	0.14658	0.15191	0.204362	0.133556	0.13222	0.11449	0.101667	0.112052	0.118861	0.0825645	0.105967	0.0826032	0.265934	0.140221
DHX58	0.127955	0.121915	0.161454	0.201695	0.113248	0.17978	0.156651	0.127277	0.290239	0.161688	0.169362	0.14464	0.187266	0.105389	0.0903199	0.101856	0.140102	0.191122	0.0986833	0.117074	0.135648	0.224198	0.184986	0.100076	0.0748627	0.2531	0.142492	0.316884	0.160944	0.188114	0.250149	0.255425	0.191057	0.125028	0.150414	0.144416	0.158673	0.186551	0.160221	0.17318	0.112968	0.0870683	0.114626	0.207612	0.082937	0.133206	0.108736	0.188603	0.137829
PSME1	0.301245	0.367238	0.289834	0.278629	0.379814	0.436079	0.314901	0.327822	0.433812	0.429925	0.16491	0.306175	0.326581	0.272265	0.204003	0.207402	0.30837	0.331994	0.237012	0.182723	0.28747	0.32193	0.280288	0.274868	0.246048	0.258318	0.15558	0.179174	0.236116	0.304257	0.289621	0.343838	0.203348	0.246317	0.146324	0.337704	0.279762	0.614677	0.17197	0.34535	0.191211	0.229061	0.298269	0.258245	0.0521849	0.167352	0.185231	0.300719	0.215523
IRF7	0.201879	0.47842	0.270043	0.149246	0.226688	0.225557	0.235032	0.172574	0.294895	0.52753	0.141479	0.241122	0.147962	0.170854	0.160274	0.251456	0.183843	0.220973	0.183774	0.181899	0.27235	0.137074	0.30947	0.31798	0.248884	0.20066	0.161365	0.153464	0.170816	0.15702	0.19922	0.163083	0.129377	0.214369	0.133502	0.18235	0.188346	0.37616	0.199996	0.237742	0.234398	0.197199	0.160839	0.130638	0.0734379	0.165474	0.163119	0.430208	0.208445
SOCS3	0.192569	0.186015	0.204932	0.264147	0.191246	0.24433	0.163021	0.148658	0.396221	0.272241	0.186191	0.177968	0.251238	0.131247	0.11908	0.0913512	0.186291	0.244838	0.156656	0.147769	0.186369	0.211958	0.161124	0.139261	0.0756005	0.347781	0.151087	0.241265	0.208704	0.223577	0.253549	0.338815	0.143357	0.173549	0.105569	0.235341	0.133184	0.252702	0.134061	0.216253	0.0794988	0.0959572	0.111344	0.229494	0.0392937	0.165484	0.101046	0.174057	0.165158
IRF1	0.427622	0.181723	0.135352	0.292378	0.359385	0.285811	0.247888	0.368765	0.639831	0.295263	0.219484	0.266903	0.215204	0.220254	0.24853	0.131201	0.402088	0.328397	0.365568	0.178363	0.178518	0.301214	0.119994	0.151796	0.218681	0.474126	0.17393	0.455186	0.318344	0.327316	0.402345	0.294587	0.289626	0.22996	0.262642	0.518552	0.253467	0.256748	0.213732	0.437693	0.230451	0.278202	0.262359	0.219874	0.237301	0.218742	0.193862	0.159507	0.245112
TRAFD1	0.190881	0.452235	0.339911	0.130578	0.263443	0.256553	0.293863	0.207912	0.30666	0.489939	0.244951	0.259453	0.20125	0.196642	0.216011	0.332711	0.237578	0.265957	0.213604	0.284258	0.363655	0.204412	0.301444	0.399924	0.330469	0.224944	0.272098	0.15366	0.211099	0.212035	0.215463	0.222765	0.209732	0.318704	0.103979	0.183177	0.177555	0.46379	0.260313	0.272987	0.196462	0.227924	0.186424	0.21346	0.0694074	0.264801	0.212897	0.429834	0.312175
HERC6	0.113346	0.235224	0.133368	0.258509	0.117105	0.0973951	0.16373	0.188639	0.2739	0.236369	0.212662	0.195402	0.0968139	0.169731	0.160508	0.160439	0.178853	0.115747	0.168991	0.13931	0.20179	0.205609	0.200112	0.136257	0.179836	0.185753	0.195888	0.310312	0.249285	0.246342	0.230593	0.16546	0.239445	0.155169	0.182078	0.150739	0.238019	0.177817	0.191301	0.139831	0.237861	0.19267	0.168756	0.155285	0.183364	0.159822	0.151214	0.165295	0.186959
BST2	0.324589	0.225328	0.132947	0.40504	0.266481	0.236593	0.197279	0.282577	0.693377	0.322042	0.243979	0.25944	0.17616	0.182434	0.225932	0.170691	0.364862	0.255747	0.328842	0.202866	0.18686	0.319223	0.128265	0.12599	0.16959	0.55964	0.207932	0.443686	0.362963	0.335657	0.433918	0.280417	0.310504	0.236465	0.282746	0.315046	0.204983	0.22113	0.263091	0.341919	0.172229	0.203942	0.203495	0.226805	0.172408	0.192181	0.117584	0.143661	0.179012
OAS3	0.138005	0.422022	0.253733	0.128366	0.173099	0.184776	0.204103	0.138477	0.206956	0.45955	0.140089	0.226043	0.101286	0.150434	0.128076	0.209219	0.146065	0.164735	0.135014	0.156383	0.261949	0.0968356	0.316801	0.268862	0.214366	0.1281	0.159602	0.151886	0.161959	0.152199	0.16875	0.160381	0.137826	0.183406	0.163626	0.10918	0.173954	0.232084	0.189946	0.166285	0.189001	0.165103	0.131169	0.139903	0.0568069	0.167841	0.137354	0.353622	0.181811
PSMB8	0.334254	0.219404	0.176202	0.416871	0.343378	0.288945	0.210095	0.267215	0.730486	0.304156	0.27031	0.290807	0.205712	0.181707	0.246314	0.201084	0.411339	0.261583	0.348414	0.248214	0.259748	0.300951	0.131428	0.201158	0.178805	0.652702	0.244266	0.456174	0.409571	0.39059	0.506827	0.374002	0.348299	0.288823	0.254744	0.34613	0.207747	0.221089	0.288238	0.383603	0.137784	0.205554	0.205466	0.292044	0.141716	0.260443	0.14571	0.146059	0.215358
TAPBP	0.235501	0.20458	0.200004	0.350445	0.236565	0.331775	0.213458	0.205306	0.60416	0.310029	0.278439	0.210231	0.258106	0.136977	0.14583	0.213513	0.27957	0.262578	0.212018	0.205768	0.250925	0.268606	0.212977	0.21622	0.103407	0.537819	0.245189	0.470468	0.298816	0.275233	0.51884	0.391948	0.358805	0.295028	0.223545	0.256545	0.168882	0.277973	0.296948	0.345038	0.115875	0.132995	0.200979	0.32619	0.0737282	0.272796	0.122771	0.242803	0.235017
RNF31	0.164574	0.560045	0.441439	0.1012	0.332539	0.247394	0.374358	0.251408	0.205675	0.497656	0.310874	0.358074	0.214232	0.244683	0.305642	0.577083	0.271387	0.366274	0.327081	0.359786	0.528002	0.113553	0.395331	0.519627	0.419669	0.205861	0.331756	0.208235	0.309853	0.213515	0.206802	0.287026	0.242909	0.421789	0.157073	0.130815	0.21226	0.283414	0.346782	0.198626	0.240716	0.302402	0.21118	0.262916	0.0698443	0.327443	0.198251	0.339163	0.370519
PARP12	0.1317	0.218229	0.135574	0.222693	0.138782	0.191511	0.125888	0.143766	0.375028	0.302821	0.127815	0.159938	0.146637	0.119888	0.098951	0.0959552	0.15073	0.151962	0.146964	0.0968679	0.125764	0.240075	0.183544	0.118397	0.0978723	0.332049	0.106267	0.231624	0.153273	0.169986	0.25136	0.217586	0.143561	0.179871	0.235146	0.182725	0.148181	0.24484	0.134223	0.206473	0.125411	0.115354	0.143478	0.130899	0.0716464	0.128826	0.0808344	0.216602	0.124255
LY6E	0.254456	0.224939	0.136136	0.336544	0.20251	0.226195	0.169267	0.174699	0.582343	0.369884	0.206151	0.172386	0.148555	0.113314	0.135932	0.156902	0.262184	0.202797	0.237508	0.17822	0.148107	0.24096	0.17144	0.114163	0.108482	0.536946	0.171992	0.372629	0.243645	0.244612	0.385601	0.268109	0.24999	0.21294	0.253144	0.287778	0.135002	0.181118	0.209271	0.30727	0.123837	0.126314	0.13592	0.165619	0.0877028	0.180374	0.0978448	0.168353	0.151518
IRF9	0.323709	0.360832	0.518139	0.261376	0.489836	0.284451	0.488406	0.335865	0.374058	0.276549	0.696848	0.246207	0.484787	0.440796	0.481982	0.510458	0.494935	0.5466	0.374477	0.721644	0.439594	0.228719	0.288716	0.520168	0.476159	0.597797	0.726407	0.447255	0.38035	0.400768	0.57152	0.524387	0.668317	0.523743	0.0944447	0.240428	0.279212	0.486186	0.651947	0.309534	0.359552	0.43673	0.242118	0.463883	0.367236	0.547138	0.524468	0.597087	0.715691
IFIT2	0.124563	0.132126	0.1373	0.189674	0.100062	0.126339	0.117893	0.12827	0.271643	0.142791	0.169652	0.147103	0.135902	0.102955	0.0965983	0.0874271	0.140677	0.150881	0.112163	0.105577	0.140189	0.213801	0.138783	0.0857805	0.0917134	0.21583	0.132975	0.319016	0.198206	0.203396	0.224395	0.195787	0.18182	0.109881	0.201403	0.160057	0.15177	0.164803	0.15146	0.160152	0.117267	0.104888	0.134273	0.154411	0.0963928	0.134758	0.0961133	0.167957	0.152096
PSMB10	0.245	0.199637	0.20239	0.335591	0.394073	0.345477	0.256853	0.368154	0.522438	0.239353	0.188958	0.442362	0.260609	0.222858	0.190318	0.145225	0.4027	0.290798	0.323927	0.216669	0.347273	0.337976	0.185918	0.272644	0.159037	0.465742	0.18038	0.318916	0.403026	0.437235	0.385668	0.454066	0.253337	0.235942	0.318938	0.363819	0.323331	0.284699	0.180798	0.298839	0.132241	0.199059	0.311196	0.296327	0.126263	0.212978	0.135674	0.145338	0.17003
PSME2	0.311039	0.231175	0.274387	0.377224	0.459131	0.384772	0.338436	0.38996	0.651426	0.249704	0.261883	0.485219	0.29782	0.258382	0.253647	0.215786	0.494328	0.3637	0.383935	0.294644	0.414356	0.326589	0.211704	0.341817	0.21438	0.522848	0.247539	0.398865	0.52064	0.52878	0.487588	0.550662	0.323151	0.328579	0.285463	0.355648	0.358256	0.308979	0.26526	0.352228	0.137787	0.232448	0.314421	0.361628	0.104124	0.323244	0.144717	0.200901	0.253009
IFIH1	0.123974	0.155632	0.144964	0.204246	0.123403	0.189014	0.147651	0.147509	0.313417	0.19303	0.16081	0.173399	0.166847	0.159542	0.125219	0.0756051	0.16269	0.164437	0.138434	0.107458	0.166798	0.234412	0.16198	0.16226	0.107006	0.291032	0.125765	0.370071	0.195327	0.184171	0.264878	0.23839	0.179729	0.153995	0.260483	0.202342	0.176407	0.170802	0.134542	0.169903	0.142085	0.132695	0.202688	0.163312	0.0838293	0.154607	0.127221	0.223001	0.154631
ZBP1	0.183762	0.247376	0.103038	0.236521	0.155763	0.1695	0.135765	0.173438	0.421043	0.319554	0.137215	0.189611	0.173343	0.121077	0.118303	0.111787	0.199438	0.182757	0.183631	0.13409	0.146303	0.285469	0.121789	0.117301	0.123395	0.332081	0.122633	0.258112	0.1941	0.188041	0.2395	0.203019	0.161721	0.149397	0.336233	0.30343	0.158451	0.285166	0.126442	0.237416	0.130554	0.137555	0.165828	0.110867	0.106496	0.118207	0.105664	0.238431	0.136638
[truncated: 51 more columns]
