# Supplementary material for: STAT1 regulates immune-mediated intestinal stem cell proliferation and epithelial regeneration
Source: Nat Commun. 2025 Jan 2;16:138. doi: 10.1038/s41467-024-55227-5 (PMC11697299; doi:10.1038/s41467-024-55227-5)
Supplement: Supplementary file 11 — Source data [file 41467_2024_55227_MOESM11_ESM.xlsx]

## Sheet: Figure 2
Figure 2c	BMT	Allo	Allo		Figure 2e	BMT	Syn	Syn	Allo	Allo		Figure 2f	BMT	Allo	Allo		Figure 2h	BMT	Allo	Allo		Figure 2i	BMT	Syn	Syn	Allo	Allo		Figure 2j	BMT	Syn	Syn	Allo	Allo		Figure 2k	BMT	BM	BM+T	BM+T		Figure 2l	BMT	BM	BM+T	BM+T
	Stat1	WT	DIEC			Stat1	WT	DIEC	WT	DIEC			Stat1	WT	DIEC			Stat1	WT	DIEC			Ifnar1	WT	KO	WT	KO			Ifngr	WT	DIEC	WT	DIEC			Ifngr	WT	WT	DIEC			Ifngr	WT	WT	DIEC
		-25.7	-15.3			31	28	46	29					35	44				10	6			40	23	38	29					23	20	43	20				15	29	18				6	3	5
		-16	-16.5			36	25	48	30					30	41				6	5			27	29	44	43					22	23	48	22				16	21	21				5	3	4
		-19.8	-18.8			27	24	36	24					36	28				7	3			32	38	52	38					30	19	39	23				15	16	21				9	5	4
		-8.9	-29.9			27	21	32	30					37	35				8	2			38	30	46	24					17	26	55	21				18	20	15				3	3	6
		-13	-26.7			22	23	50	32					41	31				6	6			28	31	39	38					22	25	61	24				22	20	19				5	5	4
		-13.3	-24.6			29	20	46	24					36	23				6	6			32	23	49	32					28	22	38	22				17	21	21				6	7	4
		-9.9	-30.3			22	27	50	28					31	33				8	6			34	19	41	34					24	26	36	20				18	18	20				5	5	5
		-15.6	-28.6			26	20	42	26					32	33				4	7			29	29	43	30					26	20	42	22				15	21	17				7	4	6
		-27.4	-27			22	31	39	19					44	34				7	4			36	31	34	36					28	27	36	21				12	18	16				7	4	5
		-15.8	-20.4			25	25	41	24					38	34				7	3			34	12	39	29					33	22	53	19				14	23	18				7	5	3
		-26.2	-10.8			32	28	47	27					35	38				8	2			27	9	47	35					24	24	51	22				19	22	17				7	3	5
		-14.6	-23.1			23	25	60	26					35	36				5	6			16	20	42	40					27	24	38	24				18	19	20				6	3	4
		-7.6				33	26	30	32					39	32				8	5			31	23	27	38					27	24	42	24				17	21	18				6	5	5
		-10.6				24	21	52	26					35	36				6	3			26	27	23	38					21	24	52	27				17	19	20				5	6	5
		-21.7				23	23	34	25					35	25				6	3			36	39	22	34					22	25	35	22				18	21	16				6	4	4
						28	30	47	34					27	30				6	5			32	27	22	50					16	22	40	24				14	21	13				7	4	3
						27	34	45	28					23	29				8	3			27	29	24	41					20	27	32	24				18	21	18				3	4	6
						32	35	48	27					32	37				8	6			34	34	18	36					19	25	52	23				14	21	21				8	4	3
						37	29	43	28					24	32				6	4			29	29	30	39					20	22	40	22				11	19	21				6	4	4
						27	21	38	27					34	27				8	5			33	38	15	30					23	29	44	28				16	18	17				6	4	5
						26	21	42	23					26	29				6	4			29	28	35	27					21	28	40	21				14	23	19				7	4	2
						29	26	41	24					34	32				8	5			41	29	27	39					23	19	42	25				10	16	19				4	5	5
						35	34	43	19					34	29				7	10			24	28	21	32					26	23	47	19				15	17	22				6	6	2
						25	28	51	18					30	34				7	6			36	31	28	28					22	20	33	21				12	18	19				6	5	5
						26	28	39	20					38	32				7	2			14	29	26	30					18	22	34	20				14	20	20				5	4	5
						29	24	32	27					31	25				6	6			36	24	27	37					22	23	40	27				17	19	21				6	5	4
						29	24	41	32					29	26				8	6			40	35	39	34					25	18	30	21				17	19	22				4	5	3
						32	20	41	30					33	30				4	7			30	30	15	38					26	20	43	26				14	18	19				6	6	4
						27	21	42	25					32	31				4	4			38	28	15	34					25	16	42	22				17	22	18				6	6	2
						27	22	37	24					29	24				6	3			34	43	32	39					25	17	41	24				15	24	17				7	4	5
						23	29	52	28					36	24				4	2			34	47	20	34					28	27	42	20				14	24	24				7	6	4
						27	23	39	31					25	27				8	6			35	38	22	39					23	23	61	18				15	16	26				6	6	7
						29	34	35	25					38	26				5	5			38	34	23	31					21	21	41	23				15	18	17				6	5	5
						30	31	26	27					31	34				5	3			19	21	32	44					23	27	41	18				16	20	24				5	5	5
						28	22	38	31					41	26				8	3			38	18	29	35					26	22	56	23				10	19	20				7	6	4
						34	25	37	34					30	25				6	5			41	20	32	29					25	26	40	20				17	19	29				6	4	4
						31	23	35	27					26	31				7	3			45	26	24	33					23	24	51	22				15	16	17				7	4	5
						29	16	35	32					29	31				5	6			44	26	19	30					17	25	41	20				17	24	20				6	6	6
						41	22	38	40					26	21				4	4			23	24	32	36					25	25	31	19				13	21	28				7	6	5
						29	25	32	23					36	24				7	5			26	28	33	30					24	22	35	25				14	18	23				5	5	5
						32	25	25	25					31	35				8	4			30	26	46	33					21	27	36	23				13	21	20				7	2	4
						29	23	37	24					23	25				6	5			37	23	24	30					23	23	29	26				14	18	20				6	5	4
						40	19	44	38					40	24				7	10			22	26	37	38					17	22	33	20				30	24	34				4	6	4
						32	21	40	32					38	31				8	6			29	38	41	29					20	30	40	20				20	24	30				5	4	3
						28	19	36	34					42	23				7	2			23	26	38	29					20	23	30	23				15	25	33				6	5	4
						25	24	44	40					28	27				7	6			24	28	55	39					21	19	43	23				28	20	24				7	4	4
						23	29	34	27					36	25				8	6			25	29	41	32					19	31	36	16				24	15	24				7	6	3
						31	27	44	32					35	23				6	7			26	27	49	42					27	28	44	16				25	18	16				6	4	4
						33	26	33	26					30	26				9	3			25	24	47	34					26	25	33	20				28	25	21				7	4	5
						37	22	39	37					31	31				8	5			17	32	57	40					21	22	34	21				28	21	22				6	6	4
						38	24	49	27					39	26				6	3			21	29	38	30					21	28	39	22				24	21	22				6	4	3
						39	23	36	21					40	30				5	6			21	27	40	30					22	26	44	25				20	22	25				4	5	5
						29	28	33	30					45	27				4	5			22	28	36	27					21	20	34	20				24	22	19				8	7	5
						38	27	37	30					33	31				7	5			26	30	32	35					18	26	39	20				22	31	22				5	5	3
						35	25	41	22					28	20				7	7			24	23	32	38					23	28	36	22				26	25	16				6	5	3
						31	27	34	24					36	35				5	5			21	23	30	37					19	27	38	20				22	21	22				4	4	2
						30	23	29	35					28	39				7	5			9	23	36	43					20	29	37	19				19	22	16				5	3	5
						38	21	31	35					39	38				6	3			28	12	45	44					18	22	34	20				29	23	16				4	4	4
						37	30	49	30					44	35				5	4			26	22	38	43					29	23	36	21				32	28	12				5	4	6
						29	23	30	22					31	34				4	5			36	16	29	24					23	26	43	21				23	31	15				5	2	4
						35	22	35	24					29	32				6	5			31	28	35	36					26	16	43	22				21	25	17				5	4	5
						36	22	32	24					39	35				7	2			27	29	44						25	25	36	24				27	24	21				6	4	5
						33	29	38	31					35	33				5	2			30	19	29						22	27	34	21				25	24	16				5	5	4
						32	19	35	26					40	34				8	5			33	43	43						22	21	39	21				26	27	21				6	5	5
						36	20	35	24					31	31				5	6			29	32	39						25	24	39	22				28	25	18				6	4	3
						34	25	35	32					28	26				6	6			33	26	33						22	26	45	22				26	29	21				6	6	4
						28	26	31	28					45	24				6	5			17	27	23						23	25	40	24				33	26	18				6	3	2
						23	20	34	41					26	33				7	4			26	34	24						15	24	34	21				28	25	23				5	3	4
						26	28	28	28					25	38				7	4			29	32	22						21	28	32	37				21	25	19				7	5	5
						34	25	35	45					29	31				6	3			12	26	36						27	20	39	40				24	17	21				5	6	6
						33	23	28	27					37	33				7	6			24	37	50						21	18	39	41				27	25	23				3	6	3
						30	21	36	29					34	34				6	2			31	25	41						16	21	31	41				24	29	22				5	4	3
						30	22	34	34					41	40				5	7			19	31	41						17	21	43	32				20	30	28				6	6	2
						23	18	36	29					32	38				6	6			31	32	37						16	28	42	31				22	27	22				5	6	3
						20	24	37	27					38	37				7	5			14	22	37						21	23	40	39				17	25	22				5	6	2
						23	16	37	33					45	29				5	7			34	33	22						21	21	33	30				22	26	26				6	5	3
						25	22	38	28					40	32				4	4			25	33	33						20	20	34	32				20	24	17				7	5	3
						24	17	38	32					46	40				3	6			31	32	48						20	21	31	25				25	27	32				6	5	3
						30	24	35	34					38	34				5	5			33	26	29						25	17	37	34				25	30	18				5	4	3
						32	24	35	34					35	36				7	5			31	31	50						23	16	40	28				25	29	21				5	5	2
						28	24	64	32					36	31				6	6			27	31	35						25	23	37	27				26	22	20				8	5	3
						27	23	42	30					34	34				4	5			22	27	42						25	16	23	29				24	27	19				5	5	3
						27	27	42	37					34	30				5	4			36	17	44						22	16	35	31				24	26	19				6	5	3
						32	31	45	25					36	27				7	5			28	20							28	21	44	25				22	26	20				3	4	6
						27	29	52	27					39	32				5	5			32	28							21	22	48	31				25	27	19				5	5	2
						29	24	42	26					31	33				4	6			32	27							20	18	38	28				26	21	16				6	4	2
						26	24	51	32					34	32				7	6			33								19	21	33	30				27	28	18				6	6	4
						33	22	53	25					35	31				5	4			29								21	19	31	33				24	27	29				4	5	2
						27	21	44	24					30	31				6	8			31								27	19	39	27				18	31	17				4	5	3
						28	20	40	25					43	27				5	6			46								24	20	37	25				21	27	21				6	3	2
						29	23	40	34					39	31				7	5			34								22	19	38	33				23	29	25				5	4	3
						23	23	41	28					45	33				6	6			24								22	20	32	27				21	34	19				5	4	2
						28	24	49	29					37	30				6	5			26								19	25	31	31				27	36	14				6	4	4
						21	19	51	24					42	30				8	6			35								22	19	47	40				24	27	16				5	6	4
						28	27	54	27					50	30				8	6			19								18	20	42	31				26	36	23				5	6	1
						24	25	60	23					49	29				4	4			31								23	24	44	36				21	25	21				5	4	3
						29	25	50	27					39	27				7	5			36								23	18	41	43				20	25	20				8	7	2
						22	33	63	27					39	24				5	7			15								25	23	41	34				20	29	22				5	5	4
						23	23	60	29					35	35				6	8											22	27	42	33				17	32	16				6	4	3
						25	36	45	22					44	32				5	3											30	18	39	32				18	28	23				4	4	3
						28	27	39	34					40	30				8	5											22	19	33	38				19	34	29				5	4	2
						25	31	33	36					53	39				4	6											25	23	35	40				19	25	24				6	4	3
						29	21	37	36					50	34				5	2											20	23	34	32				25	37	21				6	4	5
						20	25	40	26					47	32				4	5											20	23	42	30				29	26	17				5	6	5
						26	18	40	34					41	30				6	5											21	20	38	30				26	26	22				5	7	4
						19	34	39	31					38	31				6	3											24	24	30	24				28	25	20				7	5	4
						25	22	26	31					33	33				7	6											25		34	36				25	33	20				5	5	3
						18	24	40	28					43	29				9	7											20		40	28				21	36	24				4	4	4
						32	19	50	26					53	36				7	7											21		29	34				27	35	18				5	5	4
						22	25	44	26					57	34				6	5											24		40	20				28	20	21				4	4	4
						28	29	31	37					40	33				6	6											20		52	23				25	30	20				5	6	5
						26	29	50	31					40	34				8	5											24		43	31				32	25	22				6	7	4
						29	17	39	36					36	34				6	5											23		41	32				27	25	26				5	5	2
						28	24	39	44					38	30				6	5											25		39	34				24	28	23				3	6	4
						24	19	41	40					51	33				5	3											26		42	28				25	27	18				5	4	3
						18	31	44	26					39	25				4	5											19		46	33				26	19	29				4	5	4
						19	29	43	30					42	34				5	4											26		35	30				27	24	20				7	7	2
						18	23	34	41					48	26				7	3											17		33	26				22	30	18				5	5	4
						20	24	48	37					43	32				7	4											20		34	27				26	24	20				5	4	2
						20	25	50	27					32	24				7	5											15		35	41				23	25	31				8	5	3
						24	26	42	36					33	31				5	5											19		36	35				20	33	24				6	5	4
						20	26	43	26					34	40				6	6											21		50	33				26	31	24				5	5	4
						23	31	29	33					46	33				6	4											12		37	24				27	20	26				5	6	4
						21	22	48	29					44	37				6	4											27		35	30				22	22	26				6	5	4
						27	19	51	39					46	24				5	4											23		38	30				24	34	22				6	5	2
						26	20	42	31					39	28				5	6											28		37	26				22	25	18				5	5	3
						15	24	36	32					36	31				5	5											22		38	23				31	28	32				5	5	3
						22	39	42	35					34	35				5	4											21		29	26				20	31	29				6	5	2
						20	19	57	25					38	36				5	3											19		35	24				25	32	21				8	4	5
						24	32	39	26					45	31				6	5											23		50	35				20	28	17				7	5	4
						23	24	41	28					39	26				8	4											21		48	29				26	24	23				6	5	3
						21	18	41	25					29	34				1	4											29		29	31				17	20	30				9	6	3
						20	18	34	25					42	28				6	4											24		34	27				27	22	25				5	6	4
						21	18	41	24					39	34				4	6											21		48	26				21	25	22				7	6	4
						22	20	33	23					36	32				5	5											21		49	27				24	28	26				7	5	5
						21	18	44	32					39	27				6	5											24		72	30				21	23	24				5	4	3
						23	23	41	30					40	25				6	3											22		51	29				24	20	33				6	4	3
						22	29	44	27					37	27				6	6											19		49	31				20	25	21				8	6	2
						20	24	33	21					51	32				4	4											20		55	25				22	29	21				6	3	5
						15	24	40	21					42	27				6	4											16		51	34				20	25	24				5	6	2
						18	23	46	34					50	25				6	5											21		45	33				17	21	21				5	5	3
						15	25	34	24					40	29				4	8											17		47	18				22	25	25				4	4	2
						20	23	45	23					42	30				7	5											18		50	20				19	20	28				7	6	2
						23	24	41	33					43	31				6	4											22		38	25				23	21	23				9	6	2
						25	21	45	28					42	28				6	8											21		46	24				24	19	23				7	6	5
						25	20	37	30					34	24				3	4											22		35	24				21	24	25				7	7	3
						22	24	32	31					43	37				5	3											19		36	25				31	26	27				6	8	4
						21	26	42	29					43	23				8	4											22		35	22				26	23	25				11	5	2
						19	20	43	34					36	26				4	4											22		34	23				26	26	19				7	6	3
						18	26	30	27					37	27				7	4											21		55	25				26	30	21				6	6	4
						22	23	29	25					38	25				6	6											20		55	20				23	22	20				6	5	3
						19	24	36	27					33	26				5	4											21		45	24				22	28	20				8	7	5
						20	17	33	23					38	23				6	6											20		40	23				19	23	25				8	4	5
						15	25	42	31					37	32				5	5											20		43	24				22	23	18				9	6	6
						23	25	40	20					42	25				6	4											20		31	22				23	22	25				6	4	4
						30	20	37	26					33	26				6	5											23		36	19				22	23	20				11	5	4
						23	22	37	36					45	22				6	3											22		32	25				20	28	20				8	5	4
						24	25	41	28					38	32				8	3											25		50	25				16	29	25				5	7	6
						17	27	33	32					37	29				6	4											20		45	27				25	23	17				5	5	5
						17	25	38	33					36	25				6	3											22		31	21				28	21	18				7	6	4
						22	20	41	22					36	27				6	4											21		34	24				21	22	20				7	4	4
						24	21	44	32					36	34				10	5											18		54	23				22	33	26				5	6	5
						31	23	31	25					47	29				7	5											25		33	20				23	24	23				6	5	4
						32	24	37	32					43	41				7	5											22		43	26				20	25	22				6	6	3
						29	22	34	25					37	32				8	6											29		42	25				24	29	26				6	6	6
						23	27	29	31					36	37				8	4											22		40	23				20	29	20				6	5	3
						24	26	39	27					21	27				6	3											17		34	24				22	25	21				6	5	7
						26	19	29	26					21	31				6	3											19		48	20				24	27	22				6	5	6
							20	32	23					30	27				9	4											15		36	24				26	23	23				7	5	4
							23	30	29					31	25				7	4											21		29	25				23	29	27				8	5	4
							22	37	26					26	22				5	6											19		45	22				23	28	22				8	5	4
							23	33	30					32	23				6	4											21		38	24				18	29	20				5	5	5
							22	35	31					34	24				6	6											19		36	22				21	36	20				7	7	4
							25	31	27					34	21				7	6											17		36	22				27	32	17				7	5	5
							23	32	25					50	20				8	5											23		37	24				21	18	26				6	6	5
							27	31	27					41	31				8	5													46	32				24	24	25				7	6	5
							26	38	35					37	26				5	5													30	39				20	28	24				6	8	4
							19	31	30					25	27				5	6													32	33				28	36	18				8	5	5
								37	30					35	26				6	4													35	28				26	30	22				8	8	5
								26	21					29	27				7	5													35	31				19	27	17				6	6	3
								34	21					42	26				6	4													41	24				30	24	23				7	4	6
								34	27					35	24				5	5													40	41				27	26	22				7	5	5
								29	33					25	28				6	3													34	40				28	25	24				6	4	8
								29	28					37	23				8	4													35	30				27	26	26				5	6	3
								37	35					24	28				6	4													28	37				23	31	27				8	5	3
								29	37					36	24				5	7													34	34				29	27	24				6	5	4
								20	35					24	28				5	3													27	34				28	28	18				9	4	7
								32	33					31	25				6	2													36	35				31	25	19				3	5	6
								29	28					29	28				10	4													40	31				29	26	27				8	6	4
								29	19					30	27				5	5													32	31				22	34	23				7	6	4
								37	26					32	24				6	6													43	32				27	28	17				7	5	6
								30	32					40	24				4	7													43	27				20	33	23				8	3	5
								47	34					35	39				3	5													35	30				31	25	21				6	4	5
								42	24					35	34				7	10													29	32				30	24	16				6	4	5
								35	38					25	33				5	5													31	34				20	29	16				6	4	6
								35	23					30	31				4	4														32				22	23	20				9	6	4
								21	23					26	34				7	3														34				19	30	18				9	4	6
								32	26					23	36				5	3														38				24	21	25				7	2	3
								27	32					39	29				6	3														34				20	25	24				7	6	5
								30	22					30	37				4	5														34				21	29	27				7	4	3
								39	28					32	31				5	4														26				25	25	26				6	5	4
								32	19					24	30				4	5														28				26	22	23				6	5	3
								32	21					30	27				6	6														20				19	24	24				7	5	3
								37	36					36	34				5	5														28				24	24	19				8	5	4
								31	32					30	32				4	5														32				27	26	26				7	5	4
								33	29					31	37				6	5														29				21	20	22				7	5	5
								35	35					34	33				5	6														26				22	29	19				5	7	7
								44	27					36	29				5	5														31				29	28	19				5	5	3
								34	25					36	35				6	5														33				27	30	22				8	6	4
								36	24					32	33				6	4														27				29	35	22				4	5	5
								34	31					36	41				4	7														26				25	34	17				6	3	5
								41	30					34	31				5	7														23				28	22	21				6	6	6
								35	30					28	29				8	5														28				33	30	24				6	7	2
								32	26					36	43				7	5														30				23	34	21				4	8	6
								41	39					45	31				5	4														34				23	24	21				5	4	5
								43	28					51	40				5	5														37				20	26	21				5	6	3
								36	28					49	30				5	5														29				23	32	25				5	5	6
								39	26					57	34				4	3														26				27	27	19				7	4	4
								47	27					33	31				6	6														36				14	37	21				4	6	5
								56	30					37	44				6	6														34				20	27	24				5	5	5
								36	28					36	44				5	6														31				20	24	25				5	3	5
								39	27					34	45				6	4														38				24	33	21				5	5	5
								42	25					52	54				8	3														34				15	33	20				4	4	3
								38	28					57	32				7	3														33				23	36	21				6	2	3
								48	26					56	33				4	5														41				23	25	20				6	6	4
								38	30					44	27				4	8														32				22	24	21				7	7	4
								41	23					45	37				6	5														34				16	18	24				5	6	4
								42	16					53	38				4	4														31				19	23	24				8	7	6
								44	31					46	36				5	6														33				28	30	20				6	7	4
								44	26					46	40				4	3														31				28	30	23				6	8	5
								53	23					42	46				5	4														36				26	32	17				5	6	2
								56	24					36	37				6	5														33				21	22	16				5	6	6
								45	27					48	36				4	4														40				19	23	27				7	6	5
								49	28					50	37				6	4														27				30	27	30				7	5	5
								45	35					39	30				7	5														26				25	26	26				7	6	4
								37	28					54	29				6	4														27				19	22	25				7	6	4
								44	26					52	25				4	3														37				22	28	22				6	7	1
								58	23					47	38				5	4														37				18	25	26				6	5	4
								50	29					51	27				6	4														28				26	22	27				8	6	5
								51	36					46	41				7	4														33				25	26	29				6	4	4
								52	33					57	37				5	6														26				24	22	29				6	6	5
								53	45					45	30				2	3														31				20	24	21				7	5	5
								47	25					50	34				6	5														40				24	27	18				8	6	4
								52	25					47	39				6	4														24				21	24	19				5	4	3
								45	23					44	35				5	6														25				27	23	19				6	6	4
								43	27					43	42				6	6														23				23	25	23				7	7	4
								54	36					44	33				8	6														23				26	22	27				8	12	2
								49	28					57	28				8	3														26				20	25	30				8	6	3
								54	30					44	25				4	3														28					23	30				7	7	2
								50	27					51	27				4	5														26					29	27				6	6	4
								46	31					45	28				4	4														24					24	30				5	4	5
								55	27					49	33				7	5														24					29	31				5	8	4
								45	22					44	30				5	4														25					23	31				7	3	3
								35	30						45				5	4														23					24	34				5	8	4
								41	27						37				8	3														29					29	31				8	8	4
								39	24						34				5	5														30					24	29				7	3	4
								45	34						31				5	4														33					27	25				5	6	5
								43	33						31				6	3														34					22	28				6	5	4
								41	28						39				6	5														33					33	26				4	7	5
								48	27						34				5	6														32					28	17				5	4	4
								45	26						24				5	4														40					33	23				8	7	4
								50	30						43				6	6														34					21	24				8	7	4
								53	27						37				5	4														36					26	25				8	10	5
								47	36						27				7	5														29					25	24				8	8	3
								56	39						35				7	5														22					34	25				9	8	2
								50	28						31				6	4														28					20	25				7	5	4
								49	25						28				6	4														28					27	18				7	6	4
								38	32						31				6	5														30					22	23				7	5	4
								46	47						24				7	6														25					27	23				6	7	5
								41	28						30				5	4														25					28	31				5	6	4
								42	34						29				5	5														27					25	25				5	6	4
								35	34						32				6	5														23					20	26				5	7	4
								35	30						30				5	4														25					28	21				5	4	4
								42	24						38				4	4														26					28	24				8	8	5
								42	34						35				4	5														27					16	21				7	6	4
								33	29						30				9	5														24					27	25				6	9	4
								36	29						25				6	3														29					25	28				9	6	5
								45	25						30				6	4														28					29	29				7	9	4
								33	24						32				5	5														29					25	25				4	6	3
								30	40						36				4	2														25					22	28				5	6	5
								27	30						31				6	6														26					34	25				5	8	5
								28	21						38				5	4														32					25	25				8	10	4
								32	24						35				5	3														32					25	24				7	7	4
								42	34						30				7	5														27					25	29				7	10	4
								33	29						30				7	3														21					25	20				6	5	3
								37	31						41				7	5														25					27	24				7	6	4
								36	28						31				9	3														27					22	31				7	8	4
								28	28						33				5	6														28					30	32				5	6	4
								36	29						36				5	4														32					26	38				6	4	3
								43	27						22				6	5														27					27	27				6	7	5
								54	34						31				6	3														24					23	30				10	7	4
								50	28						40				5	4														31					26	28				6	5	6
								46	30						39				8	5														33					26	21				7	7	6
								43	30						32				4	6														21					18	20				7	7	4
								44	30						36				5	4														31					33	22				5	5	6
								44	25						29				9	5														29					24	23				7	2	5
								44	27						25				6	5														29					26	21				5	5	4
								44	32						35				5	4														29					31	22				6	5	5
								32	29						30				9	5														28					29	20				6	6	6
								60	29						33				6	6														25					24	23				6	4	3
								36	41						22				6	8														33					26	28				5	7	5
								52	27						37				6	6														28					29	23				7	5	4
								45	38						36				6	6														18					31	21				6	4	2
								38	39						38				7	4														22					26	20				7	6	3
								53	41						28				6	5														32					22	27				4	7	4
								46	37						36				6	2														22					23	24				5	7	4
								44	39						31				7	5														35					24	24				9	5	3
								58	28						30				7	7														28					22	18				5	5	2
								61	28						28				7	4														25					33	22				9	6	3
								68	44						28				6	8														28					27	28				7	4	4
								49	29						28				6	5														29					26	28				6	3	3
								45	40						24				7	5														31					30	33				6	3	2
								61	37						21				8	5														27					27	22				7	5	3
								40	31						20				7	4														38					28	26				7	7	3
								45	35						29				5	5														33					22	22				7	6	4
								31	36						27				6	6														26					23	22				4	4	4
								46	36						27				4	4														29					27	18				8	4	5
								45	32						22				5	4														32					26	24				8	5	2
								45	38						22				5	6																			35	23				5	3	4
								43	39						25				10	6																			42	27				6	6	4
								39	42						21				7	5																			42	23				6	6	3
								37	44						21				5	6																			35	26				8	5	3
								50	42						31				6	6																			28	20				8	5	4
								37	45						18				8	4																			34	24				6	4	4
								50	43						25				6	4																			27	27				9	5	3
								35	27						26				7	6																			24	19				7	5	3
								41	21						21				7	5																			24	20				6	3	4
								45	38						21				6	5																			27	20				5	4	2
								28	38						24				6	4																			36	20				5	4	2
								51	31						26				6	7																			29	24				8	4	4
								42	38						26				5	5																			26	25				8	7	4
								34	42						31				4	3																			26	19				7	5	4
								45	37						28				5	1																			29	25				3	6	4
								47	46						26				7	3																			30	19				6	6	4
								36	41						29				8	5																			23	18				9	5	4
								56	33						22				8	5																			24	23				6	4	3
								39	44						19				6	2																			23	26				5	4	6
								41	36						24				7	4																			21	28				7	4	4
								45	32						20				6	4																			21	23				6	4	3
								46	25						31				8	4																			32	29				9	6	3
								33	28						23				7	4																			21	25				6	4	4
								41	39						27				5	6																			32	21				9	4	4
								56	33						21				6	4																			27	30				6	6	3
								34	32						19				11	1																			19	30				7	5	4
								39	26						24				5	3																			17	24				6	4	2
								33	23						32				8	7																			25	23				7	5	3
								40	29						17				10	7																			26	27				6	7	4
								44	26						23				7	6																			26	27				6	5	4
								48	28						32				7	6																			29	19				8	6	3
								34	28						30				15	1																			21	23				7	4	5
								49	33						22				8	2																			22	21				5	3	5
								46	33						25				8	3																				19				6	5	5
								40	28						25				6	3																				36				6	5	4
								33	26						29				7	5																				32				9	5	6
								36	26						26				8	4																				27				7	5	4
								40	30						28				7	2																				27				6	5	5
								36	37						25				7	3																				34				7	6	3
								41	20						29				7	3																				27				7	4	3
								44	35						26				5	3																				33				4	3	5
								43	30						21				6	4																				25				5	5	3
								38	30						34				7	5																				23				4	3	5
								53	40						25				5	4																								6	3	3
								44	33						24				6	3																								5	7	3
								44	39						27				9	6																								6	4	5
								43	26						22				10	3																								5	4	5
								36	25						23				8	3																								6	5	3
								36	28						24				7	3																								6	7	6
								36	28						23				9	3																								7	6	6
								42	32						31				10	2																								7	4	5
								38	26						27				9	4																								6	4	2
								39	23						22				9	4																								6	4	6
								44	31						21				8	4																								6	4	4
								44	32						25				7	3																								5	4	5
								39	30						27				5	3																								6	6	5
								54	38						26				7	5																								6	7	4
								45	28						18				7	5																								5	8	4
								38	35						28				5	5																								5	6	4
								36	28						26				5	4																								6	8	6
								31	24						24				7	5																								8	7	4
								34	32						25				6	4																								5	5	5
								45	25						29				7	6																								8	6	3
								40	27						25				6	3																								7	5	6
								32	26						25				5	5																								6	3	5
								34	21						30				5	4																								6	5	6
								38	25						25				5	5																								6	6	4
								36	28						26				6	8																								7	6	8
								39	37						23				7	5																								5	5	4
								28	35						23				10	3																								4	5	4
								34	43						25					5																								8	6	4
								37	31						26					4																								7	6	3
								30	36						28					3																								8	6	5
								33	45						22					5																								6	3	5
								37	44						24					5																								5	5	4
								38	41						24					4																								6	5	5
								36	40						30					5																								5	6	4
								44	44						29					5																								7	5	5
								46	40						27					5																								4	6	6
								44	49						29					5																								6	4	1
								40	37						34					5																								4	6	1
								35	25						28					3																								5	4	2
								34	34						36					3																								6	6	3
								49	38						28					4																								7	4	5
								44	20						25					3																								10	6	3
								39	35						31					2																								8	6	3
								45	39						27					4																								6	4	4
								39	36						31					7																								7	7	6
								40	36						28					5																								6	9	4
								52	34						30					3																								9	6	4
								42	28											4																								6	6	5
								37	27											2																								7	6	6
								41	36											6																								7	4	7
								48	36											4																								5	5	5
								45	37											5																								6	5	4
								52	34											4																								6	5	5
								42	36											4																								6	8	6
								40	32											4																								6	6	3
								37	28											6																								8	4	2
								32	44											5																								7	5	0
								46	40											4																								6	6	5
								45	30											4																								3	6	1
								42	38											3																								7	5	5
								45	34											3																								7	6	5
								52	36											4																								5	6	2
								57	38											3																								5	5	3
								53	33											6																								7	5	1
								55	22											3																								5	5	3
									25											3																								6	6	5
									35											6																								7	4	3
									34											5																								6	8	3
									31											3																								4	5	4
									32											5																								4	6	4
									39											5																								7	4	4
									25											3																								5	6	4
									37											4																								7	5	7
									30											4																								7	3	4
									20											4																								7	6	4
									25											5																								6	3	2
									34											4																								7	5	3
									39											4																								6	5	2
									28											7																								4	4	5
									36											4																								5	7	2
									24											7																								6	6	3
									26											5																								8	4	5
									30											3																								6	7	1
									24											5																								7	7	2
									19											5																								6	3	6
									26											4																								5	5	4
									22											5																								7	5	4
									29											5																								7	6	5
									23											5																								8	4	2
									29											4																								7	4	5
									25											6																								5	4	4
									21											4																								7	4	1
									24											6																								7	5	2
									23											4																								6	8	4
									27											5																								7	5	2
									25											4																								7	6	1
									28											4																								5	9	4
									27											5																								7	5	2
									23											4																								6	4	2
									23											5																								8	7	5
									28											5																								8	6	5
									28											4																								5	6	3
									22											3																								8	5	5
									29											3																								10	4	6
									21											2																								9	4	3
									26											4																								8	6	2
									27											6																								8	5	5
									25											7																								4	4	4
									28											11																								7	3	2
									43											5																								4	4	1
									33											5																								6	6	3
									35											6																								5	4	3
									33											6																								5	6	6
									23											6																								4	6	3
									30											5																								5	5	2
									30											3																								5	7	4
									34											7																								6	6	4
									24											4																								7	6	4
									36											5																								5	5	4
									37											6																								8	6	3
									25											5																								6	6	4
									26											7																								7	8	3
									28											4																								11	6	3
									28											6																								7	5	4
									31											5																								5	6	4
									31											5																								4	4	3
									29											6																								6	6	4
									40											4																								7	2	4
									34											5																								6	7	3
									25											3																								5	3	3
									36											4																								8	5	3
									36											5																								5	6	3
									29											6																								5	7	3
									38											5																								5	7	5
									33											6																								8	4	3
									27											4																								5	5	4
									26											5																								7	6	4
									17											5																								4	5	5
									30											5																								5	5	4
									31											6																								9	4	3
									30											6																								9	4	5
									27											5																								7	6	6
									29											4																								8	7	3
									29											6																								7	5	3
									41											7																								7	5	3
									29											4																								5	5	4
									19											6																								3	5	2
									25											5																								6	3	5
									38											6																								5	5	3
									28											6																								6	5	3
									35											6																								4	5	2
									33											5																								7	6	4
									35											5																								5	6	4
									22											5																								5	6	3
									34											6																								6	4	3
									28											5																								6	3	2
									31											3																								8	5	4
									19											6																								6	4	4
									33											3																								1	6	2
									31											7																								4	2	5
									28											6																								9	6	3
									27											5																								7	6	3
									22											6																								6	3	3
									28											5																								8	5	4
									28											6																								5	4	3
									25											8																								6	7	4
									32											5																								6	6	5
																				4																								6	3	5
																				5																								8	5	5
																				6																								8	4	3
																				4																								7	4	4
																				6																								11	5	3
																				6																								8	4	4
																				8																								7	4	5
																				5																								8	6	4
																				6																								5	6	2
																				7																								6	3	5
																				6																								9	3	5
																				7																								8	4	2
																				8																								6	6	2
																				9																								7	5	3
																				4																								8	6	6
																				5																								8	5	3
																				2																								6	4	4
																				3																								6	3	5
																				4																								5	6	5
																				4																								9	4	3
																				4																								8	4	4
																				4																								8	4	5
																				5																								8	5	5
																				5																								7	4	3
																				6																								6	3	5
																				5																								7	4	5
																				5																								6	7	4
																				4																								6	3	5
																				5																								7	4	3
																				5																								5	4	4
																				4																								5	4	3
																				6																								9	7	4
																				4																								6	6	3
																				5																								8	6	4
																				5																								7	5	4
																				4																								2	8	4
																				4																								8	6	3
																				3																								6	5	3
																				3																								9	5	2
																				2																								9	5	4
																				5																								6	6	3
																				3																								10	5	3
																				5																								9	5	3
																				5																								9	5	2
																				4																								12	6	4
																				3																								11	5	2
																				2																								7	4	3
																				2																								7	4	4
																				4																								8	6	4
																				3																								7	3	4
																				3																								10	5	4
																				5																								7	5	2
																				3																								6	5	4
																				4																								6	2	3
																				6																								5	5	1
																				2																								6	5	3
																				4																								9	3	4
																				5																									4	3
																				3																									5	2
																				5																									4	5
																				3																									5	3
																				4																									5	1
																				5																									2	3
																				5																									7	4
																				5																									5	3
																				7																									6	4
																				3																									4	3
																				4																									3	6
																				2																									4	3
																				4																									4	3
																				5																									5	5
																				2																									6	4
																				2																									4	5
																				4																									4	3
																				5																									6	3
																				2																									3	4
																				2																									5	3
																				4																									3	6
																				2																									4	4
																				4																									6	4
																				5																									4	4
																				2																									5	4
																				5																									2	3
																				3																									6	4
																				3																									2	3
																				4																									4	4
																				3																									5	3
																				4																									5	2
																				3																									4	3
																				3																									6	2
																				4																									4	6
																				3																									5	2
																				3																									7	3
																				4																									4	4
																				2																									4	2
																				2																									4	3
																				6																									6	3
																				6																									5	1
																				4																									3	3
																				3																									2	6
																				3																									6	3
																				4																									6	5
																				3																									6	4
																				4																									6	4
																				5																									6	6
																				3																									6	2
																				2																									5	5
																				3																									5	2
																				4																									6	4
																				3																									6	4
																				3																									6	2
																				4																									5	4
																				3																									4	6
																				3																									6	4
																				4																									6	5
																				4																									4	6
																				5																									4	5
																				4																									6	5
																				4																									5	4
																				6																									5	4
																				6																									6	3
																				5																									5	4
																				4																									5	3
																				2																									6	1
																				4																									6	5
																				5																									6	6
																				3																									5	3
																				5																									5	4
																				4																									6	4
																				6																									6	2
																				4																									4	4
																				4																									6	4
																				3																									4	4
																				3																									7	3
																				6																									6	1
																				3																									4	6
																				2																									5	5
																				3																									6	3
																				6																									5	3
																				5																									4	3
																				5																									6	5
																				4																									5	5
																				4																									4	4
																				3																									7	5
																				2																									7	4
																				2																									8	6
																				4																									6	3
																				1																									6	6
																				4																									4	4
																				3																									5	2
																				2																									4	6
																				4																									5	5
																				2																									4	4
																				4																									5	4
																				4																									6	2
																				3																									7	4
																				3																									5	3
																				4																									4	1
																				3																									5	3
																				4																									7	7
																				5																									6	4
																				3																									6	4
																				5																									5	5
																				3																									5	3
																				3																									5	5
																				4																									5	3
																				3																									3	4
																				4																									4	6
																				4																									4	4
																				3																									5	4
																				3																									6	2
																				4																									4	2
																				2																									4	4
																				2																									7	4
																				4																									6	4
																																													5	4
																																													5	5
																																													4	2
																																													4	4
																																													6	3
																																													4	3
																																													5	4
																																													5	2
																																													4	6
																																													6	3
																																													4	5
																																													5	2
																																													7	4
																																													4	3
																																													4	4
																																													5	5
																																													4	5
																																													4	4
																																													4	3
																																													5	2
																																													4	4
																																													6	4
																																													4	6
																																													5	5
																																													4	3
																																													4	3
																																													4	4
																																													6	4
																																													5	4
																																													4	6
																																													7	4
																																													5	6
																																													5	3
																																													4	3
																																													6	5
																																													6	2
																																													3	5
																																													5	3
																																													4	2
																																													5	5
																																													6	2
																																													6	8
																																													4	3
																																													4	4
																																													5	5
																																													6	3
																																													6	4
																																													4	5
																																													4	6
																																													3	5
																																													6	6
																																													5	5
																																													5	4
																																													5	6
																																													5	5
																																													3	4
																																													4	5
																																													5	0
																																													3	5
																																													4	3
																																													4	4
																																													6	6
																																													4	8
																																													6	1
																																													3	2
																																													3	4
																																													4	3
																																													6	6
																																													5	5
																																													4	4
																																													4	4
																																													3	4
																																													4	3
																																													6	6
																																													5	4
																																													4	3
																																													5	1
																																													5	4
																																													6	4
																																													6	3
																																													4	1
																																													6	5
																																													4	5
																																													6	6
																																													5	6
																																													6	4
																																													9	2
																																													6	5
																																													5	3
																																													4	4
																																													5	4
																																													4	3
																																													7	5
																																													6	5
																																													5	5
																																													6	4
																																													4	4
																																													4	4
																																													6	3
																																													4	4
																																													5	2
																																													4	3
																																													6	6
																																													5	4
																																													6	5
																																													3	6
																																													6	4
																																													4	5
																																													5	4
																																													6	3
																																													4	4
																																													6	4
																																													4	4
																																													6	5
																																													6	3
																																													6	5
																																													5	3
																																													4	3
																																													5	5
																																													7	5
																																													7	4
																																													5	2
																																													7	3
																																													4	1
																																													6	2
																																													7	4
																																													7	4
																																													4	3
																																													5	4
																																													6	6
																																													6	4
																																													5	5
																																													3	6
																																													5	4
																																													5	4
																																													6	4
																																													5	4
																																													5	2
																																													6	4
																																													5	4
																																													4	6
																																													4	4
																																													6	5
																																													5	4
																																													4	6
																																													5	2
																																													6	4
																																													6	4
																																													4	4
																																													4	4
																																													4	2
																																													5	1
																																													7	6
																																													4	3
																																													6	2
																																													4	3
																																													6	1
																																													7	3
																																													5	5
																																													7	4
																																													7	3
																																													6	4
																																													2	3
																																													6	3
																																													5	4
																																													5	3
																																													6	3
																																													2	2
																																													4	6
																																													5	7
																																													4	2
																																													4	3
																																													3	5
																																													5	6
																																													6	4
																																													6	6
																																													4	5
																																													6	2
																																													5	5
																																													6	3
																																													4	4
																																													5	3
																																													5	3
																																													6	5
																																													5	5
																																													5	3
																																													5	3
																																													5	3
																																													4	5
																																													2	4
																																													6	5
																																													4	4
																																													7	5
																																													5	3
																																													6	4
																																													4	4
																																													6	5
																																													5	3
																																													7	4
																																													5	3
																																													4	3
																																													6	4
																																													7	4
																																													5	2
																																													8	4
																																													4	3
																																													6	4
																																													5	5
																																													5	3
																																													5	4
																																													5	3
																																													7	8
																																													6	2
																																													6	3
																																													3	5
																																													3	2
																																													5	3
																																													7	4
																																													4	4
																																													4	3
																																													6	4
																																													5	4
																																													4	3
																																													4	6
																																													5	5
																																													5	5
																																													6	5
																																													6	3
																																													7	2
																																													5	6
																																													5	4
																																													5	5
																																													4	6
																																													5	3
																																													4	5
																																													5	3
																																													5	3
																																													7	3
																																													7	7
																																													4	3
																																													5	4
																																													5	7
																																													5	6
																																													4	4
																																													6	3
																																													5	4
																																													7	5
																																													5	3
																																													4	4
																																													6	3
																																													5	3
																																													7	2
																																													4	4
																																													4	4
																																													6	4
																																													6	5
																																													5	5
																																													8	3
																																													8	4
																																													5	6
																																													5	4
																																													5	2
																																													5	3
																																													2	4
																																													6	3
																																													7	3
																																													5	3
																																													6	2
																																													5	5
																																													5	3
																																													6	3
																																													5	2
																																													5	4
																																													4	3
																																													6	4
																																														5
																																														1
																																														4
																																														7
																																														5
																																														4
																																														4
																																														3
																																														3
																																														4
																																														2
																																														4
																																														5
																																														5
																																														4
																																														4
																																														4
																																														4
																																														6
																																														3
																																														5
																																														6
																																														2
																																														5
																																														5
																																														4
																																														3
																																														1
																																														4
																																														4
																																														3
																																														5
																																														7
																																														4
																																														3
																																														4
																																														5
																																														8
																																														2
																																														3
																																														5
																																														6
																																														4
																																														2
																																														1
																																														4
																																														2
																																														4
																																														4
																																														2
																																														3
																																														5
																																														4
																																														2
																																														4
																																														5
																																														4
																																														5
																																														5
																																														4
																																														3
																																														4
																																														5
																																														3
																																														4
																																														5
																																														3
																																														3
																																														4
																																														4
																																														5
																																														4
																																														4
																																														4
																																														5

## Sheet: Figure 3
Figure 3a	Organoid Number	Allo T	-	+	+		Surface Area	Allo T	-	+	+		Figure 3b	Allo T	-	+	+		Figure 3c	Organoid Number	IFNg	0	0.1	1		Surface Area	IFNg	0	0.1	1		Figure 3d	IFNg	0	1		Figure 3e	IFNg	0	0.05	1		Figure 3f	G0			G1
		Anti-IFNg	-	-	+			Anti-IFNg	-	-	+			Anti-IFNg	-	-	+					83	60	38				46006	126057	75678				1	2.516				664	725	1098			Control	+IFNg		Control	+IFNg
			63	32	49				36203.3	68713.3	23617.4				15897.9	5349.72	25897.9					75	54	32				33381	72675	85146				1.248	2.452				482	662	548			5.12	2.55		47.7	32.5
			79	25	54				79784.8	81411.8	40169.2				2608.7	65524.6	5363.89					68	69	33				33327	58446	132248				1.02	3.164				276	844	1074			4.65	3.65		50.2	41.3
			72	30	63				24086	35159.2	84061.2				8922.5	8241.97	2202.27					78	69	31				34014	74613	52857				1.555	2.969				515	578	958			5.42	3.59		47.9	33.1
			69	23	56				35868.8	87532.9	26757.5				3553.88	35647.4	5638											20529	14796	91442				1.204	3.056				798	805	1037			6.46	2.92		48	33.5
									28458.5	94301.2	19701.9				5491.49	25581.3	16994.3											112533	125595	57255				0.967	2.434				293	1181	710
									39410	27147.4	27961.3				17400.8	11039.7	21493.4											68208	125589	90477									232	966	518
									31994.7	33180.7	82443.5				19470.7	6068.05	32079.4											26865	89289	51918									594	837	965
									44368.8	67971.5	21567.2				4432.89	37882.8	3695.65											122796	39708	112779									688	605	719
									72281.5	97234.2	34525.2				5491.49	15926.3	27230.6											12096	75750	87453									543	1107	1073
									56862.9	72507.9	67099				3757.09	14768.4	3539.7											19104	35022	130584									389	721	869
									36860.5	131138	16882.9				3742.91	42292.1	13799.6											56802	147464	80952									598	453	454
									29659.7	21249.2	94550.8				4149.34	15009.5	10864.8											103893	46365	79521									374	652	1117
									20440	23504.8	43304.1				6573.72	15656.9	5500.95											47082	58626	122598									682	423	544
									59966.5	52556.3	32094.8				8724.01	38128.5	12273.2											55077	33510	92313									738	524	972
									27762.4	15871.5	38633.4				7221.17	10652.2	15137											66831	86304	162210									462	804	1151
									29729	55884.6	35103				6540.64	41502.8	4291.12											27228	72630	59391									586	798	1080
									27138.9	64197.1	64240.2				3757.09	17674.9	8005.67											42402	104400	111375									687	1112	1032
									45391	100407	66315.9				14688.1	26105.9	2230.62											50172	26367	85893									552	1096	981
									52297.8	53794.7	14699.1				19508.5	4012.29	11408.3											29391	97119	30957									576	854	819
									12247.4	15121.3	24623.6				2892.25	19518	7249.53											9633	116715	79077									525	1028	1409
									36549.6	125588	26415.3				3015.12	5954.63	10623.8											81672	73136	49695									611	1046	1301
									37801.6	76142.1	36332.2				9470.7	7859.17	5103.97											42753	64449	92682									500	344	652
									37110.6	74687.4	61107.8				3837.43	7202.27	3539.7											33763	115065	50022									474	588	1084
									34713.1	25339.6	15616.6				3539.7	11436.7	9640.83											29013	162021	78561									714	315	896
									33662.2	58167.2	23920.7				4291.12	8223.06	17178.6											27294	85872	54687									779	1391	656
									95418	28823.4	73632.5				2310.96	5671.08	19225											37695	74757	116517									612	828	526
									10767.4	64631.3	30875.8				3260.87	11001.9	15255.2											156939	79623	89160									455	518	1008
									68961.6	114307	20355.8				16427.2	20699.4	2325.14											70836	73665	82206									566	568	985
									51986.9	87588.7	27712.9				5349.72	10245.8	18034											37836	24711	73356									299	808	1195
									36174.6	45679.9	49409.3				13081.3	55557.7	5127.6											75516	65982	23343									400	601	834
									50995.1	82200.8	51330.4				8034.03	17400.8	5822.31											47196	83379	59997									436		454
									37764.4	108862	103226				6729.68	11233.5	21710.8											28824	126024	50439									473		743
									70517.7	78122.3	32561.1				1880.91	8034.03	25897.9											13383	69504	87633									902		848
									50023.7	45318.3	25758.9				1550.09	13932	14035.9											70689	68310	136866									459		590
									79818.5	105150	43038				8426.28	20028.4	23624.8											53301	63252	103014									528		777
									103568	80381.4	27426.5				6115.31	2887.52	15916.8											56670	87537	84666									506		806
									77792.8	115416	66158.7				2528.36	5793.95	11748.6											56724	101757	165090									641		565
									58170.6	40237.6	24360				15656.9	22604	6398.87											46677	59913	68733									176		720
									57751.6	118282	36504.5				2325.14	26540.6	6389.41											132343	86967	113958									259		789
									33199.3	77025.9	11442.5				9300.57	15472.6	11361.1											79635	60936	83175									394		863
									23874.8	70908.1	14810.6				14073.7	8676.75	8638.94											42936	73680	138072									565		520
									76007	40039.9	78764.5				20567.1	3780.72	15406.4											36390	77676	114336									531		654
									35409.2	114623	31010.1				15250.5	5793.95	17873.3											32343	47985	61227									532		1073
									41325.9	40752.1	64090.7				5793.95	50817.6	3553.88											28749	92985										488		552
									94103.5	100576	154427				8345.94	25907.4	18988.7											18399	79815										336		537
									10508.9	18951.7	34786.2				2769.38	13119.1	3024.57											82137	94221										662		510
									41631.8	56593.3	34815.8				12060.5	9820.42	7448.02											69219	48825										843		810
									40332.5	134928	52214.8				3558.6	15822.3	16398.9											27870	62577										491		985
									67836.4	57372.2	57673.8				1810.02	5307.18	3459.36											22263	102501										655		911
									42900.6	108424	48915.1				7674.86	43601.1	11408.3											56397	93669										441		859
									33819.4	92672.9	22216				26502.8	5217.39	7353.5											53737	59982										579		497
									108231	104493	19286.3				4598.3	18449.9	5600.19											16680	59652										741		655
									13661.6	136248	36038.2				6862	8223.06	1984.88											22944	35187										611		532
									114565	57580	28592.3				6483.93	5633.27	4962.19											71355	100014										648		786
									58045.6	57302.1	28026.3				7523.63	4385.63	19182.4											57852	62307										609		872
									19504	127616	26519.2				10245.8	13690.9	6729.68											16651	58646										900		923
									34402.2	93248.2	23944.4				9702.27	5363.89	8714.56											47301	70149										582		616
									37806.7	92510.7	57458.4				26682.4	6862	7840.26											25266	58905										454		790
									15268.3	50410.4	31608.2				5822.31	21417.8	16918.7											22836	26388										857		604
									95423.1	31598	65710.2				22604	7693.76	8043.48											45810	47314										402		571
									59260.3	28126.9	63996.9				8402.65	24314.7	18719.3											25473	137985										425		957
									30528.1	102529	40541.7				2911.15	34371.5	7863.89											29406	99336										951		992
									55602.5	141586	40556.9				2429.11	5226.84	3360.11											14649	41481										450		285
									68108.4	27066.7	12643.8				1611.53	24612.5	13785.4											28832	84462										602		739
									17407.2		44411.6				3067.11	75916.8	1209.83											41679	75153										624		1122
									10625.5		36844.1				3067.11	8539.7	7353.5											36180	115317										764		825
									26831.5		20474.9				1729.68	3260.87	7202.27											29364	61830										467		687
									35481.9		44751.2				4305.29	10217.4	2230.62											15264	140475										294		729
									42795.8		38179.7				14229.7	7863.89	20685.3											54144	148089												1122
									17919.2		31952.9				2325.14	11602.1	2060.49											51276	152205												581
									34851.7		71012				14962.2	15671.1	29073.7											25962	40053												595
									34912.5		34639.2				25255.2	7032.14	8870.51											67659	114963												801
									33785.6		27710.4				15217.4	14499	3922.5											46836	55548
									41290.5		48712.4				3431	14017	2726.84											61218	54865
									94041		29451.5				14017	5519.85	18402.7											17094	154215
									36213.4		32913.4					7353.5	22433.8											23499
									25898.8		19116.5					15671.1	2310.96											59328
									92074.4		26919.7					9810.96	6389.41											25286
									18181		47272.9					13629.5	8714.56											17742
									30274.7		34477					8539.7	9810.96											26481
									72225.8		112702					12060.5	11039.7											30153
									60314.6		34710.2					7041.59	9839.32											30891
									39401.6		19955.3					9664.46	5217.39											48543
									48072.2		74590.5					77419.7	4050.09											144129
									38587.2		74025.3					28128.5	10434.8											16062
									33500		19719.6					2892.25	9092.63											52662
									63744.3		20449.5					8742.91	1682.42											23724
									57403.5		23196.7					18695.7	14229.7											79893
									50126.7		91339.9					36294.9	21058.6											15084
									65829.2		42782.1					5491.49	8695.65											34488
									17925.9		26600.3					17372.4	38279.8											29298
									30377.8		34167.9					7041.59	36748.6											17256
									48781.8		67996.1					31432	25557.7											46308
									36326.6		39654.7					15212.7	23468.8											31479
									134865		70943.5					12693.8	14017											26031
									27233.6		24187.7					5793.95	8043.48											27621
									50084.5		62130.8					8714.56	13289.2											21333
									68721.7		24349.9					4962.19	7448.02											30549
									34302.6		19968					2173.91	4697.54											51264
									28276		33427.8					11862												88029
									32829.3		52546.8					9120.98												34941
									15231.1		42229.6					40888.5												59451
									52956.7		10233.6					53884.7												58374
									53850.4		56601.8					12060.5												46164
									29009.3		49161					16408.3												30435
									44650.9		31499.2					5793.95												41634
									71823.7		33585					24083.2												28392
									37772.9		31754.3																	28014
									60475.1		37875.6																	7458
									50202.7		39786.5																	64752
									62642.8		22930.6																	45399
									25309.2		78333.7																	33960
									33951.1		150729																	51927
									31550.3		40569.6																	36417
									20840.4																			70530
									21477.3																			30597
									34159																			25482
									42969.9																			65985
									34469.8																			36777
									41361.4																			18294
									60535.9																			33621
									29279.6																			34620
									43056																			30246
									74153.5																			31563
									53292.9																			14355
									29734.1																			44475
									47546.8																			30252
									15683.9																			39786
									19853.7																			77691
									32971.2																			41787
									55401.4																			58836
									58434.1																			45927
									14844.2																			173583
									71967.3																			144519
									28951.8																			114483
									36471.9																			54645
									99574.2																			32193
									37271.1																			60345
									75596.4
									31680.4
									24251.5
									23283.4
									35767.4
									53323.3
									39656.7
									13987.6
									42312.6
									100319
									8912.28
									55595.7
									46446.9
									51028.9
[truncated: 22 more columns]

## Sheet: Figure 5
Figure 5c	Irf1	IFNg	0	3	6	9		Myc	IFNg	0	3	6	9		Axin2	IFNg	0	3	6	9		Ccnd1	IFNg	0	3	6	9		Figure 5d	Irf1	IFNg	0	3	6	9		Myc	IFNg	0	3	6	9		Axin2	IFNg	0	3	6	9
			1	20.248	18.798	13.815				1.204	1.608	1.338	0.86				1.534	0.86	0.688	0.375				1	2.066	3.631	2.413					1	8.399	7.811	6.061				1.081	1.367	1.468	1.06				1.683	1.031	1.04	0.831
			1.077	22.345	16.716	15.913				1.119	1.658	1.311	1.098				1.347	0.942	0.65	0.44				1.117	2.468	3.356	2.485					0.671	7.702	6.645	8.581				0.749	1.523	1.293	1.405				0.761	0.742	0.705	0.888
			1.141	22.263	16.276	13.974				0.986	1.68	1.236	1.019				1.29	0.851	0.543	0.434				1.026	2.042	3.505	2.331					0.805	9.205	11.457	7.738				1	1.615	1.771	1.436				1	1.09	1.308	0.968
			0.926	24.115	14.363	14.046				1	1.971	1.228	1.082				1	1.045	0.527	0.443				1.044	2.979	3.166	2.247					0.899	7.429	7.274	6.545				1.109	1.499	1.279	1.141				1.302	0.931	0.913	0.791
			0.765	22.26	13.803	15.001				0.82	1.696	1.256	1.204				0.809	0.964	0.542	0.417				1.012	2.346	2.885	2.027
			0.787	22.513	16.179	14.881				0.969	1.686	1.326	1.234				0.898	0.889	0.599	0.441				0.958	2.605	3.183	2.33

## Sheet: Figure 6
Figure 6c	Myc	IFNg	0	0.1	0	0.1		Ccnd1	IFNg	0	0.1	0	0.1		Figure 6d	Irf1	Stat1	WT	DIEC		Ccnd1	Stat1	WT	DIEC		Figure 6e	Stat1	WT	DIEC		Figure 6f	Myc	PBS	IFNg		Ccnd1	PBS	IFNg
		Stat1	WT	WT	DIEC	DIEC			Stat1	WT	WT	DIEC	DIEC					4.616	1.523				2.792	1.321				5.1	0.5				0.72	4.72			0.71	5.39
			1.236	1.621	0.849	1.049				1	1.976	1.37	1.174					3.694	1.1				1.846	1.245				4.3	0.8				1.4	17.24			1.41	17.26
			1.159	1.604	0.963	0.903				1.152	2.521	1.08	0.928					3.715	1.159				2.201	1.16				5.6	1.5				1	6.94			1	16.4
			0.986	1.467	1.007	1.125				1.207	2.028	1.102	1.207					3.122	1.15				3.139	1.17				5.7	1.1				1.65	13.38			1.21	11.1
			1	1.625	0.919	0.983				1.093	2.615	0.995	0.966					3.363	0.927				2.393	0.904				4.3	1.6				0.28	4.95			1.15	1.52
			0.875	1.249	0.817	1.04				1.183	2.477	1.159	0.928					2.838	1				1.942	1.158				5.2	1.5				0.81	13.83			0.61	2.8
			1.014	1.66	1.028	1.035				0.955	2.374	1.292	0.977					2.635	0.922				1.542	0.852				4.4	1.1				1.3	3.09			0.64	2.31
																		3.947	0.742				2.051	0.77				5.1	1.7
																		3.341					2.35					5.2	0.7

## Sheet: Supplementary Figure 3
BMT	Syn	Syn	Allo	Allo
Stat1	WT	DIEC	WT	DIEC
	8	7	4	4
	8	8	8	8
	6	6	2	8
	7	9	2	7
	10	6	4	6
	7	8	4	8
	5	5	7	5
	5	6	5	6
	6	7	6	8
	6	10	8	8
	8	9	7	7
	8	7	4	9
	9	4	6	7
	6	6	5	12
	5	7	6	8
	8	8	5	7
	6	8	5	8
	8	6	5	10
	7	6	3	6
	7	7	4	6
	7	6	4	8
	6	8	5	8
	6	6	5	7
	6	6	3	9
	8	6	6	9
	2	6	4	6
	6	4	4	8
	5	5	3	8
	3	5	3	8
	8	4	3	7
	9	6	4	7
	7	8	5	6
	7	8	5	6
	7	6	5	7
	6	10	5	9
	9	9	6	6
	7	7	4	8
	5	6	6	8
	7	8	2	8
	7	7	6	6
	3	6	2	8
	5	6	5	9
	8	6	4	4
	9	7	6	7
	8	6	4	5
	6	9	4	6
	6	8	5	6
	7	5	6	6
	6	10	5	8
	7	4	5	7
	3	8	4	8
	6	5	0	8
	7	7	6	8
	7	5	1	8
	7	6	3	8
	9	7	2	7
	6	6	6	8
	8	8	3	6
	10	8	5	7
	6	5	5	6
	9	6	4	7
	6	5	5	7
	8	7	4	6
	7	7	6	13
	6	6	5	6
	9	8	2	9
	7	8	8	9
	7	6	7	7
	7	8	5	8
	6	10	6	8
	10	6	3	9
	10	7	2	6
	10	6	4	7
	7	6	3	10
	7	10	5	9
	6	9	4	8
	10	8	3	7
	6	5	3	8
	5	5	6	4
	3	5	5	6
	7	6	4	6
	6	6	4	10
	6	7	6	8
	7	7	6	6
	6	2	5	8
	9	8	8	7
	7	6	4	4
	5	3	4	7
	8	5	6	10
	6	4	5	8
	6	3	0	10
	6	6	6	7
	7	5	4	5
	4	4	6	7
	7	5	3	4
	8	6	3	6
	7	10	5	7
	6	6	6	7
	8	8	4	12
	6	6	6	6
	6	6	3	8
	7	6	5	7
	7	6	3	5
	6	6	3	7
	8	6	3	6
	6	4	5	5
	4	5	4	8
	7	7	4	6
	6	4	5	4
	5	7	0	8
	10	2	7	6
	7	8	5	7
	8	5	4	8
	9	6	6	6
	5	5	5	7
	8	6	6	9
	8	7	3	9
	7	4	5	8
	6	4	3	8
	10	9	7	10
	7	6	4	7
	6	6	3	10
	8	6	5	6
	7	6	5	8
	7	7	3	11
	7	4	4	8
	6	8	4	8
	11	7	5	8
	6	3	4	8
	7	6	5	8
	4	7	6	6
	10	8	4	7
	8	6	5	6
	7	8	4	7
	8	5	4	6
	8	4	0	7
	7	6	5	6
	10	6	3	6
	8	5	3	11
	6	5	3	6
	9	5	5	8
	7	5	3	5
	4	6	5	10
	9	8	5	10
	9	5	4	10
	8	7	5	8
	8	4	5	6
	9	5	3	11
	10	6	6	9
	9	7	5	9
	8	5	6	11
	5	6	3	9
	7	7	7	10
	6	10	5	8
	7	6	4	8
	9	5	4	7
	7	5	3	8
	10	7	4	8
	8	8	2	9
	10	3	6	7
	8	7	4	9
	9	8	3	8
	8	8	5	6
	11	5	5	8
	9	8	4	8
	7	6	4	3
	4	7	5	10
	11	6	4	10
	10	6	4	8
	7	9	4	11
	8	6	5	6
	9	4	1	7
	3	9	1	8
	2	6	4	6
	7	9	2	11
	9	9	5	9
	6	8	6	5
	5	7	4	9
	8	8	2	8
	6	7	3	10
	9	8	3	10
	7	6	3	8
	7	8	0	7
	13	9	0	9
	7	6	2	10
	7	9	5	9
	7	9	5	8
	8	8	4	7
	7	10	4	4
	9	9	4	8
	6	7	1	6
	7	7	5	7
	5	7	4	7
	12	8	3	7
	10	8	4	9
	8	9	4	9
	7	6	2	5
	7	6	4	8
	2	7	5	9
	7	11	4	4
	7	10	4	6
	6	7	6	6
	8	13	4	5
	6	7	3	7
	10	9	4	4
	6	8	4	1
	6	3	4	8
	11	5	6	7
	8	7	4	4
	9	7	0	9
	7	7	2	6
	7	8	5	4
	6	7	6	8
	7	6	8	6
	8	7	4	10
	5	10	3	9
	9	8	5	5
	5	9	6	6
	5	9	6	4
	5	8	6	7
	7	7	2	7
	7	8	6	6
	7	4	6	4
	6	6	4	4
	9	8	3	7
	9	8	2	6
	8	10	3	6
	6	9	4	7
	6	7	3	6
	5	7	5	7
	8	7	5	9
	4	9	6	8
	8	7	5	6
	4	9	4	6
	7	9	3	8
	6	10	3	8
	8	6	1	8
	6	4	4	6
	6	4	3	7
	6	8	3	4
	7	5	5	7
	6	6	2	8
	8	2	8	6
	8	7	6	7
	7	6	7	8
	4	5	5	6
	6	7	4	9
	8	8	3	4
	7	8	2	10
	6	7	4	6
	5	9	4	5
	6	8	4	5
	6	5	4	9
	5	8	4	8
	5	6	4	11
	7	6	3	6
	4	10	4	4
	10	7	6	8
	9	6	5	9
	8	6	6	7
	8	5	7	8
	6	4	4	6
	8	11	2	10
	7	8	4	5
	6	6	6	6
	6	6	5	6
	6	9	4	7
	3	7	2	7
	7	8	0	6
	8	8	3	5
	8	9	4	6
	6	6	3	8
	6	6	7	8
	9	5	6	5
	7	8	5	8
	5	8	4	9
	7	6	3	7
	7	10	1	6
	6	6	3	4
	6	6	3	5
	7	9	4	5
	5	6	6	7
	5	7	6	7
	8	9	3	7
	6	9	4	6
	7	7	5	10
	6	6	4	5
	8	9	4	5
	6	6	3	6
	10	6	4	7
	7	9	2	4
	8	7	4	6
	7	8	4	5
	7	6	4	6
	10	8	5	6
	9	10	4	6
	9	8	5	6
	8	10	4	5
	7	10	6	4
	9	6	2	8
	7	8	3	6
	8	9	6	6
	6	6	3	7
	8	8	4	7
	8	6	4	7
	9	9	6	8
	7	8	4	5
	7	5	3	7
	7	7	3	4
	7	5	3	4
	7	9	5	5
	7	7	6	8
	6		4	8
	7		3	5
	8		4	6
	6		6	6
	7		5	8
	5		4	6
	9		2	5
	8		1	3
	7		3	5
	11		6	7
	8		4	2
	5		3	8
	6		3	8
	8		5	9
	6		4	6
	6		3	7
	6		4	2
	9		5	3
	7		3	8
	8		4	7
	9		2	6
	7		3	3
	9		3	8
	7		5	5
	7		2	6
	9		5	4
	9		2	6
	10		2	6
	8		3	7
	9		3	5
	8		2	4
	7		6	4
	9		8	6
	9		5	6
	6		6	4
	10		5	4
	7		2	4
	8		6	6
	6		8	4
	8		6	5
	8		8	8
	8		6	6
	6		10	3
	2		6	6
	8		8	7
	9		6	7
	10		7	6
	9		7	3
	5		6	7
	7		4	7
	7		7	6
	6		6	6
	6		6	6
	8		3	6
	8		4	6
	10		4	10
	9		4	7
	7		6	8
	6		7	7
	5		6	7
	7		3	7
	7		5	9
	9		5	6
	8		9	7
	7		7	6
	6		8	6
	10		6	8
	8		8	4
	6		6	8
	7		6	5
	6		5	6
	9		4	2
	6		9	2
	8		5	5
	8		4	4
	9		4	9
	8		7	8
	9		5	4
	9		4	4
	10		5	0
	9		7	10
	9		9	6
	9		6	8
	6		10	7
	6		6	7
	9		7	4
	9		5	5
	9		6	5
	8		5	7
	7		6	7
	8		6	6
	10		4	5
	9		5	8
	10		6	1
	5		6	5
	4		6	5
	9		6	6
	8		4	5
	9		5	4
	9		7	8
	9		3	2
	7		6	7
	10		7	4
	3		5	5
	8		6	10
			6	6
			7	8
			6	9
			5	8
			5	8
			4	5
			5	6
			6	6
			5	8
			1	10
			3	8
			6	6
			4	10
			5	6
			6	7
			4	8
			6	10
			5	10
			2	6
			8	7
			3	9
			5	5
			8	8
			4	11
			6	7
			2	8
			5	7
			6	5
			5	7
			7	3
			2	12
			0	8
			4	7
			5	7
			5	5
			5	6
			4	6
			1	4
			4	7
			5	4
			6	8
			4	9
			5	10
			4	9
			4	8
			6	10
			6	9
			4	8
			7	11
			5	8
			5	9
			5	11
			4	11
			5	8
			7	8
			6	9
			6	10
			3	8
			5	9
			6	9
			7	9
			2	9
			5	7
			5	8
			1	10
			3	9
			4	8
			6	7
			3	9
			6	7
			5	8
			3	6
			4	8
			7	6
			4	10
			4	8
			0	8
			3	9
			5	9
			6	7
			3	6
			4	7
			4	7
			4	7
			1	8
			4	10
			7	8
			5	7
			4	7
			6	9
			6	9
			3	9
			3	10
			3	11
			1	8
			3	7
			0	8
			5	11
			2	9
			5	9
			2	10
			3	10
			5	9
			5	10
			5	10
			3	9
			7	11
			5	7
			0	13
			3	9
			3	10
			5	10
			4	8
			5	10
			4	8
			0	7
			2	8
			0	9
			0	7
			6	10
			3	6
			1	8
			3	10
			4	8
			0	9
			3	7
			3	9
			4	9
			0	11
			3	9
			0	10
			3	7
			4	7
			1	6
			1	7
			2	9
			1	6
			4	8
			0	10
			3	8
			3	9
			4	9
			2	4
			4	5
			3	10
			4	8
			5	6
			4	10
			6	9
			3	10
			3	9
			4	10
			3	8
			1	6
			0	8
			1	10
			2	5
			4	6
			2	9
			4	7
			4	10
			0	6
			2	7
			0	12
			0	7
			1	8
			0	6
			0	8
			0	9
			0	3
			0	5
			0	4
			0	9
			1	5
			1	4
			0	6
			0	7
			3	7
			2	8
			6	7
			0	8
			5	9
			4	7
			3	9
			5	10
			5	7
			1	6
			0	6
			1	7
			5	6
			2	8
			3	9
			2	9
			0	10
			1	6
			4	8
			2	7
			3	8
			2	7
			1	8
			3	5
			0	4
			0	10
			2	8
			0	6
			2	8
			0	4
			0	3
			0	6
			0	7
			0	5
			0	6
			0	8
			0	4
			0	4
			0	9
			0	5
			0	8
			0	6
			2	10
			3	8
			1	8
			1	6
			3	6
			3	4
			1	5
			3	4
			3	3
			4	5
			4	3
			1	4
			6	5
			2	8
			0	7
			0	9
			0	6
			3	8
			2	6
			0	6
			0	8
			0	7
			4	6
			0	6
			0	9
			0	10
			0	9
			0	8
			0	4
			0	3
			0	9
			0	10
			0	8
			0	6
			0	5
			1	8
			0	7
			0	6
			0	7
			0	7
			0	6
			2	5
			1	7
			2	8
			0	6
			0	10
			0	5
			0	7
			0	0
			0	8
			0	13
			3	10
			3	6
			4	7
			2	8
			5	8
			3	6
			6	11
			5	7
			4	8
			4	9
			4	10
			5	8
			5	5
			3	4
			5	6
			5	5
			4	8
			5	9
			2	8
			5	5
			7	6
			2	7
			8	7
			7	13
			9	8
			9	9
			2	10
			4	6
			2	6
			4	10
			4	8
			0	6
			7	7
			5	10
			5	7
			7	7
			5	6
			1	5
			0	8
			4	6
			4	6
			3	6
			5	7
			0	8
			0	6
			0	6
			5	5
			0	7
			0	9
			3	7
			0	7
			0	7
			0	8
			1	5
			2	5
			2	4
			3	8
			1	4
			4	8
			0	6
			0	2
			4	7
			4	13
			6	9
			3	8
			8	9
			4	11
			5	4
			0	9
			1	8
			1	9
			1	11
			1	8
			2	11
			0	9
			0	5
			0	7
			0	8
			0	6
			0	10
			0	10
			0	9
			0	8
			6	11
			0	10
			0	7
			0	12
			2	9
			1	9
			0	5
			0	3
			0	11
			0	9
			0	7
			0	5
			0	8
			0	7
			0	3
			0	7
			2	10
			0	9
			4	8
			4	6
			0	2
			2	3
			2	6
			2	8
			0	8
			1	10
			1	5
			0	3
			3	8
			0	6
			0	7
			0	5
			0	5
			0	5
			3	5
			3	4
			7	6
			2	4
			0	9
			0	6
			4	7
			2	5
			6	5
			0	3
			2	8
			0	7
			3	5
			0	6
			0	6
			8	8
			8	8
			3	9
			0	9
			1	8
			0	6
			0	6
			2	8
			3	5
			2	8
			0	7
			0	6
			0	7
			3	5
			5	6
			0	7
			6	7
			3	5
			1	4
			0	6
			0	6
			1	6
			3	5
			2	6
			0	8
			4	6
			5	8
			8	7
			5	6
			0	8
			0	5
			2	6
			7	8
			4	5
			5	4
			0	5
			0	4
			4	4
			4	5
			5	6
			1	6
			0	6
			2	6
			2	5
			0	5
			0	8
			1	4
			2	4
			0	5
			2	5
			2	6
			4	4
			5	6
			3	6
			2	6
			0	6
			4	5
			4	6
			3	6
			4	1
			3	6
			4	5
			8	0
			1	6
			5	5
			5	7
			4	6
			3	8
			7	5
			1	5
			7	6
			7	6
			3	5
			2	6
			0	4
			4	6
			4	7
			6	2
			3	6
			4	8
			4	6
			3	1
			3	4
			5	4
			4	4
			3	6
			3	4
			0	4
			4	7
			0	6
			4	5
			1	5
			2	3
			4	6
			1	5
			5	4
			3	6
			1	11
			2	6
			3	8
			2	8
			1	6
			2	9
			4	4
			5	4
			3	5
			1	10
			4	7
			6	8
			8	6
			8	2
			6	7
			4	9
			3	9
			3	10
			6	9
			4	7
			4	10
			5	6
			4	10
			5	7
			4	8
			1	7
			2	8
			3	7
			4	8
			2	6
			0	8
			5	3
			3	5
			3	9
			1	5
			1	6
			4	9
			8	8
			3	9
			0	10
			4	9
			2	2
			8	5
			2	7
			1	7
			0	9
			2	10
			6	11
			3	9
			6	8
			5	5
			1	6
			6	8
			4	8
			2	6
			4	8
			1	8
			5	6
			6	6
			4	7
			10	8
			3	4
			6	7
			1	8
			1	7
			4	7
			2	6
			4	4
			1	12
			1	6
			3	7
			4	8
			4	6
			1	4
			0	9
			0	6
			0	9
			1	10
			6	8
			3	4
			0	4
			2	9
			1	8
			4	5
			0	8
			4	9
			4	5
			1	6
			4	5
			1	6
			7	7
			0	4
			5	9
			4	10
			1	4
			4	9
			3	8
			4	7
			1	7
			3	7
			4	9
			0	8
			1	8
			4	5
			3	7
			0	8
			0	8
			1	4
			0	7
			0	6
			3	7
			0	4
			0	9
			5	10
			1	10
			3	10
			1	8
			3	9
			4	10
			1	6
			3	10
			4	10
			0	8
			3	7
			0	6
			2	7
			3	9
			2	9
			4	7
			5	8
			4	7
			3	8
			4	8
			5
			5
			4
			6
			3
			5
			4
			4
			4
			3
			4
			5
			4
			6
			4
			3
			4
			6
			4
			5
			5
			5
			4
			5
			2
			3
			6
			4
			4
			3
			4
			5
			4
			3
			3
			4
			6
			5
			5
			3
			5
			4
			5
			3
			6
			7
			6
			3
			3
			5
			5
			6
			5
			3
			4
			6
			5
			3
			2
			4
			4
			5
			4
			4
			5
			4
			6
			4
			4
			4
			5
			5
			6
			4
			3
			6
			5
			6
			6
			7
			7
			5
			5
			6
			4
			4
			5
			5
			6
			6
			6
			5
			6
			4
			3
			4
			4
			5
			2
			4
			2
			3
			3
			6
			4
			4
			6
			6
			4
			2
			4
			4
			5
			4
			5
			6
			6
			5
			3
			5
			5
			4
			5
			8
			8
			4
			7
			5
			6
			5
			5
			6
			3
			6
			4
			5

## Sheet: Supplementary Figure 4
Supplementary Figure 4a	Allo T	-	0.5	0.5	2.5	2.5
	Anti-IFNg	-	-	+	-	+
		206	226	181	5	36
		199	255	214	0	74
		193	203	180	1	71

## Sheet: Supplementary Figure 6
Supplementary Figure 6c	Organoid	IFNg	0	3	6	9		ISC colony	IFNg	0	3	6	9
			1	0.943	0.893	1.118				1	0.865	0.857	0.957
			1.197	0.834	0.855	0.884				0.685	0.763	0.644	0.946
			1.186	0.663	0.93	1.175				0.757	0.786	0.943	1.015
			0.924	1.28	0.818	0.899				0.976	0.864	1.01	0.986
			0.932	0.866	0.894	0.959
			0.835	0.838	0.731	0.894
